# Supplementary material for: TERMINAL FLOWER‐1/CENTRORADIALIS inhibits tuberisation via protein interaction with the tuberigen activation complex
Source: Plant J. 2020 Jul 14;103(6):2263–78. doi: 10.1111/tpj.14898 (PMC7540344; doi:10.1111/tpj.14898)
Supplement: Supplementary file 4 — Data S1. List of genes that are associated with the four k‐means clusters shown in Figure S3. [file TPJ-103-2263-s004.zip]

Archive with 1 entries (1 files):
- tpj14898-sup-0004-Dataset1.txt
