# Supplementary material for: TERMINAL FLOWER‐1/CENTRORADIALIS inhibits tuberisation via protein interaction with the tuberigen activation complex
Source: Plant J. 2020 Jul 14;103(6):2263–78. doi: 10.1111/tpj.14898 (PMC7540344; doi:10.1111/tpj.14898)
Supplement: Supplementary file 4 — Data S1. List of genes that are associated with the four k‐means clusters shown in Figure S3. [file TPJ-103-2263-s004.zip › tpj14898-sup-0004-Dataset1.txt]

Supplemen+A1:N1211tal Dataset 1. List of genes that are associated with the four k?means clusters shown in Fig.?S2. Values presented are normalised values in relation to the WT control. Default parameters (100 iterations, Pearson measure as similarity correlation) were used to generate cluster sets from the normalised ?2.0 fold, P?0.05 gene list.									S3
Cluster 1
Name ()*	OE_WT	OE_9	OE_9	OE_10	OE_10	RNAi_WT	RNAi_1	RNAi_1	RNAi_11	RNAi_11
Systematic	Normalized	Normalized	Fold change	Normalized	Fold change	Normalized	Normalized	Fold change	Normalized	Fold change	PrimaryAccession	peptide ID	gene ID	UniRef based putative functional annotation	Systematic POCI
CUST_10120_PI426222305	1.02	1.13	1.11	0.64	0.63	0.02	1.84	77.58	3.06	128.98	PGSC0003DMT400021687	PGSC0003DMP400014770	PGSC0003DMG400008413	Endo-1,4-beta-D-glucanase
CUST_10131_PI426222305	2.83	1.61	0.57	1.80	0.64	0.11	0.35	3.28	0.51	4.82	PGSC0003DMT400005593	PGSC0003DMP400003909	PGSC0003DMG400002190	MCM protein
CUST_10135_PI426222305	3.19	1.90	0.60	2.04	0.64	0.12	0.41	3.49	0.49	4.14	PGSC0003DMT400005594	PGSC0003DMP400003910	PGSC0003DMG400002190	Minichromosome maintenance factor	MICRO.17793.C1_473
CUST_10292_PI426222305	0.95	1.20	1.27	1.00	1.05	0.52	1.01	1.95	1.88	3.64	PGSC0003DMT400070619	PGSC0003DMP400047748	PGSC0003DMG400027452	Gene of unknown function
CUST_10350_PI426222305	3.15	0.78	0.25	1.32	0.42	0.23	0.84	3.67	1.55	6.73	PGSC0003DMT400029032	PGSC0003DMP400019745	PGSC0003DMG400011171	Transcription factor
CUST_10360_PI426222305	2.37	2.71	1.14	4.84	2.04	0.08	0.07	0.88	0.26	3.36	PGSC0003DMT400093537	PGSC0003DMP400065212	PGSC0003DMG400043108	STS14 protein	MICRO.15316.C1_607
CUST_10460_PI426222305	1.14	1.02	0.89	0.98	0.86	0.61	0.94	1.55	1.41	2.31	PGSC0003DMT400030886	PGSC0003DMP400020982	PGSC0003DMG400011833	Receptor protein kinase CLAVATA1	MICRO.12373.C1_438
CUST_10476_PI426222305	0.83	1.32	1.59	1.20	1.44	0.21	0.99	4.62	0.82	3.87	PGSC0003DMT400031680	PGSC0003DMP400021473	PGSC0003DMG400012151	Ring finger protein	POACA26TP_784
CUST_10524_PI426222305	2.92	1.31	0.45	2.14	0.73	0.21	0.42	1.95	0.67	3.15	PGSC0003DMT400032060	PGSC0003DMP400021776	PGSC0003DMG400012307	ATP binding protein	bf_mxflxxxx_0003b10.t3m.scf_649
CUST_10532_PI426222305	2.19	1.40	0.64	1.69	0.77	0.04	0.53	14.91	0.61	17.30	PGSC0003DMT400032028	PGSC0003DMP400021750	PGSC0003DMG400012288	Endo-beta-1,4-D-glucanase	cSTA30B9TH_68
CUST_10580_PI426222305	1.06	1.08	1.02	1.10	1.04	0.54	0.61	1.11	1.18	2.17	PGSC0003DMT400032133	PGSC0003DMP400021835	PGSC0003DMG400012336	Short-chain dehydrogenase	MICRO.15475.C1_1242
CUST_10589_PI426222305	1.93	1.56	0.80	2.15	1.11	0.15	0.37	2.38	0.58	3.76	PGSC0003DMT400031898	PGSC0003DMP400021648	PGSC0003DMG400012236	Conserved gene of unknown function	bf_mxflxxxx_0018f12.t3m.scf_265
CUST_10632_PI426222305	1.08	0.70	0.65	1.17	1.08	0.33	0.75	2.30	1.86	5.70	PGSC0003DMT400032107	PGSC0003DMP400021811	PGSC0003DMG400012326	Conserved gene of unknown function
CUST_10731_PI426222305	2.74	1.27	0.46	1.99	0.72	0.17	0.35	2.07	0.61	3.65	PGSC0003DMT400032061	PGSC0003DMP400021777	PGSC0003DMG400012307	ATP binding protein	MICRO.16228.C1_531
CUST_10756_PI426222305	5.19	1.75	0.34	2.03	0.39	0.05	0.27	5.17	0.39	7.57	PGSC0003DMT400032048	PGSC0003DMP400021765	PGSC0003DMG400012298	98b	cSTS12H6TH_605
CUST_10777_PI426222305	1.43	0.78	0.55	1.68	1.18	0.45	0.60	1.33	2.03	4.51	PGSC0003DMT400032111	PGSC0003DMP400021815	PGSC0003DMG400012326	Conserved gene of unknown function
CUST_10781_PI426222305	1.25	1.39	1.11	0.81	0.65	0.50	0.60	1.19	2.59	5.16	PGSC0003DMT400031666	PGSC0003DMP400021465	PGSC0003DMG400012143	ATP binding protein
CUST_10782_PI426222305	1.30	0.78	0.60	0.71	0.55	0.21	1.05	5.01	1.98	9.42	PGSC0003DMT400031854	PGSC0003DMP400021612	PGSC0003DMG400012217	Conserved gene of unknown function	bf_suspxxxx_0028D05.t3m.scf_536
CUST_10977_PI426222305	3.07	1.43	0.46	1.90	0.62	0.03	0.20	6.65	0.37	12.38	PGSC0003DMT400076326	PGSC0003DMP400051693	PGSC0003DMG400029675	Cell cycle switch 52B
CUST_10982_PI426222305	3.02	1.53	0.51	2.08	0.69	0.04	0.23	6.01	0.39	10.40	PGSC0003DMT400076328	PGSC0003DMP400051695	PGSC0003DMG400029675	Cell cycle switch 52B	MICRO.3107.C1_684
CUST_11022_PI426222305	1.16	0.41	0.36	1.07	0.92	0.21	0.94	4.47	1.97	9.38	PGSC0003DMT400078543	PGSC0003DMP400053229	PGSC0003DMG400030573	Reticulon B14
CUST_11049_PI426222305	3.81	1.99	0.52	2.66	0.70	0.03	0.11	3.58	0.23	7.31	PGSC0003DMT400078369	PGSC0003DMP400053088	PGSC0003DMG400030514	Histone chaperone ASF1A	bf_arrayxxx_0056f01.t7m.scf_699
CUST_11103_PI426222305	1.26	0.46	0.37	0.89	0.71	0.21	1.02	4.89	2.00	9.57	PGSC0003DMT400078544	PGSC0003DMP400053230	PGSC0003DMG400030573	Reticulon B14
CUST_11106_PI426222305	1.72	1.53	0.89	1.64	0.95	0.31	0.48	1.56	0.62	2.01	PGSC0003DMT400007413	PGSC0003DMP400005155	PGSC0003DMG400002850	Aspartate/glutamate/uridylate kinase family protein
CUST_11116_PI426222305	1.28	1.42	1.11	2.04	1.60	0.08	0.17	2.16	0.57	7.23	PGSC0003DMT400036505	PGSC0003DMP400024754	PGSC0003DMG400014062	Acyltransferase	bf_mxflxxxx_0033f11.t3m.scf_660
CUST_11124_PI426222305	1.30	0.64	0.49	1.09	0.84	0.32	1.22	3.80	1.77	5.52	PGSC0003DMT400078359	PGSC0003DMP400053079	PGSC0003DMG400030510	Conserved gene of unknown function
CUST_11239_PI426222305	1.31	0.74	0.56	1.48	1.14	0.48	0.65	1.35	2.10	4.38	PGSC0003DMT400007419	PGSC0003DMP400005161	PGSC0003DMG400002855	UPF0497 membrane protein 1
CUST_1124_PI426222305	1.42	0.96	0.68	1.72	1.22	0.17	0.68	3.88	1.47	8.43	PGSC0003DMT400003570	PGSC0003DMP400002548	PGSC0003DMG400001412	PIN
CUST_11248_PI426222305	1.45	0.85	0.59	0.83	0.57	0.30	1.19	3.92	1.75	5.77	PGSC0003DMT400078360	PGSC0003DMP400053080	PGSC0003DMG400030510	Conserved gene of unknown function	MICRO.12543.C1_1042
CUST_11349_PI426222305	1.65	1.45	0.88	1.56	0.95	0.30	0.48	1.60	0.66	2.19	PGSC0003DMT400007414	PGSC0003DMP400005156	PGSC0003DMG400002850	Aspartate/glutamate/uridylate kinase family protein	MICRO.6978.C1_666
CUST_11353_PI426222305	2.13	1.02	0.48	1.64	0.77	0.12	0.58	4.64	1.00	8.08	PGSC0003DMT400010652	PGSC0003DMP400007441	PGSC0003DMG400004161	Conserved gene of unknown function
CUST_11405_PI426222305	1.34	0.83	0.62	0.88	0.66	0.01	1.65	126.66	0.29	21.90	PGSC0003DMT400010643	PGSC0003DMP400007432	PGSC0003DMG400004158	Ca2+ antiporter/cation exchanger
CUST_11444_PI426222305	2.58	1.02	0.40	1.73	0.67	0.10	0.83	8.70	1.20	12.56	PGSC0003DMT400010653	PGSC0003DMP400007442	PGSC0003DMG400004161	Conserved gene of unknown function
CUST_11483_PI426222305	1.91	1.55	0.81	2.01	1.05	0.18	0.26	1.43	0.46	2.49	PGSC0003DMT400053010	PGSC0003DMP400035743	PGSC0003DMG400020570	26S protease regulatory subunit 6B homolog
CUST_11486_PI426222305	1.07	1.36	1.26	1.48	1.37	0.10	0.18	1.70	0.54	5.25	PGSC0003DMT400053193	PGSC0003DMP400035874	PGSC0003DMG400020646	ER lumen retaining receptor family	MICRO.15538.C1_894
CUST_11544_PI426222305	1.84	0.91	0.50	0.89	0.49	0.55	0.95	1.72	1.23	2.23	PGSC0003DMT400052304	PGSC0003DMP400035258	PGSC0003DMG400020296	DNA-directed RNA polymerase subunit beta''	SSBN001E01u.scf_474
CUST_11717_PI426222305	1.17	1.43	1.23	1.26	1.07	0.20	0.74	3.65	1.38	6.83	PGSC0003DMT400046787	PGSC0003DMP400031662	PGSC0003DMG400018167	UBX domain-containing protein 8-B	MICRO.9413.C1_1327
CUST_11726_PI426222305	3.02	1.88	0.62	2.26	0.75	0.13	0.33	2.61	0.48	3.78	PGSC0003DMT400046741	PGSC0003DMP400031625	PGSC0003DMG400018150	Phosphate/phosphoenolpyruvate translocator	MICRO.520.C2_1649
CUST_11729_PI426222305	1.23	1.34	1.08	1.14	0.92	0.11	0.72	6.80	1.08	10.18	PGSC0003DMT400046772	PGSC0003DMP400031651	PGSC0003DMG400018160	Conserved gene of unknown function	MICRO.11850.C1_1836
CUST_11733_PI426222305	5.55	2.44	0.44	2.38	0.43	0.17	0.12	0.71	0.44	2.54	PGSC0003DMT400046637	PGSC0003DMP400031550	PGSC0003DMG400018110	Alliin lyase	MICRO.11404.C1_987
CUST_11751_PI426222305	1.38	1.43	1.03	1.56	1.13	0.47	0.61	1.30	0.95	2.01	PGSC0003DMT400087730	PGSC0003DMP400059405	PGSC0003DMG400037301	NB-ARC domain containing protein
CUST_11773_PI426222305	1.00	1.30	1.30	1.25	1.24	0.40	0.61	1.50	1.14	2.81	PGSC0003DMT400046764	PGSC0003DMP400031643	PGSC0003DMG400018157	Glutaredoxin	MICRO.8982.C1_761
CUST_1179_PI426222305	1.05	2.25	2.14	0.90	0.86	0.49	0.98	1.98	3.08	6.24	PGSC0003DMT400003751	PGSC0003DMP400002679	PGSC0003DMG400001478	Conserved gene of unknown function
CUST_11843_PI426222305	1.39	1.27	0.92	1.28	0.93	0.18	0.50	2.78	0.58	3.20	PGSC0003DMT400046584	PGSC0003DMP400031513	PGSC0003DMG400018084	Aldose-1-epimerase	MICRO.12005.C1_1038
CUST_11851_PI426222305	1.03	0.97	0.94	1.27	1.22	0.23	1.50	6.51	1.91	8.32	PGSC0003DMT400046598	PGSC0003DMP400031524	PGSC0003DMG400018090	F-box family protein
CUST_11919_PI426222305	1.21	0.72	0.60	0.96	0.79	0.60	1.01	1.68	1.41	2.34	PGSC0003DMT400025002	PGSC0003DMP400017059	PGSC0003DMG400009658	Myb family transcription factor APL
CUST_11948_PI426222305	0.80	1.62	2.03	0.98	1.22	0.20	1.03	5.24	1.50	7.59	PGSC0003DMT400033482	PGSC0003DMP400022782	PGSC0003DMG401012862	Elicitor inducible beta-1,3-glucanase NtEIG-E76
CUST_1200_PI426222305	1.42	1.58	1.11	1.34	0.94	0.12	0.55	4.66	0.73	6.23	PGSC0003DMT400032912	PGSC0003DMP400022396	PGSC0003DMG400012641	Ubiquitin family protein	cSTB47J6TH_378
CUST_12010_PI426222305	2.89	2.08	0.72	3.25	1.13	0.07	0.19	2.92	0.20	3.03	PGSC0003DMT400076660	PGSC0003DMP400051939	PGSC0003DMG400029811	Fasciclin-like arabinogalactan protein 10
CUST_1205_PI426222305	1.53	1.00	0.65	1.14	0.74	0.34	0.93	2.72	1.10	3.23	PGSC0003DMT400026060	PGSC0003DMP400017792	PGSC0003DMG400010055	Receptor protein kinase	MICRO.15669.C1_665
CUST_12054_PI426222305	0.75	1.86	2.49	1.12	1.49	0.19	0.92	4.78	1.18	6.14	PGSC0003DMT400033484	PGSC0003DMP400022784	PGSC0003DMG402012862	Elicitor inducible beta-1,3-glucanase NtEIG-E76
CUST_1210_PI426222305	1.17	1.56	1.33	1.39	1.19	0.14	0.41	3.02	0.68	5.01	PGSC0003DMT400032911	PGSC0003DMP400022395	PGSC0003DMG400012641	BCL-2 binding anthanogene-1
CUST_12140_PI426222305	1.61	1.11	0.69	1.26	0.78	0.35	0.82	2.37	1.25	3.59	PGSC0003DMT400010461	PGSC0003DMP400007303	PGSC0003DMG400004086	Heat shock	MICRO.14195.C1_962
CUST_12233_PI426222305	1.07	1.08	1.01	2.69	2.51	0.15	0.49	3.35	1.69	11.65	PGSC0003DMT400013860	PGSC0003DMP400009589	PGSC0003DMG400005426	Dirigent 1	MICRO.16756.C1_515
CUST_12290_PI426222305	1.31	0.98	0.74	0.94	0.72	0.42	0.91	2.17	0.99	2.36	PGSC0003DMT400063735	PGSC0003DMP400042924	PGSC0003DMG400024769	Conserved gene of unknown function
CUST_12298_PI426222305	1.36	0.92	0.68	1.02	0.75	0.44	0.93	2.12	1.16	2.64	PGSC0003DMT400063734	PGSC0003DMP400042923	PGSC0003DMG400024769	Conserved gene of unknown function
CUST_12367_PI426222305	1.21	1.15	0.95	1.17	0.96	0.27	0.68	2.47	0.80	2.93	PGSC0003DMT400063659	PGSC0003DMP400042863	PGSC0003DMG402024742	AMP-activated protein kinase, gamma regulatory subunit	MICRO.11865.C1_1212
CUST_12371_PI426222305	1.32	1.04	0.79	1.00	0.76	0.52	0.84	1.61	1.15	2.19	PGSC0003DMT400063733	PGSC0003DMP400042922	PGSC0003DMG400024769	Conserved gene of unknown function	MICRO.18239.C1_537
CUST_12479_PI426222305	3.83	2.02	0.53	2.21	0.58	0.11	0.36	3.28	0.60	5.44	PGSC0003DMT400063599	PGSC0003DMP400042816	PGSC0003DMG400024725	Deoxyuridine 5'-triphosphate nucleotidohydrolase	MICRO.3928.C1_669
CUST_12506_PI426222305	2.48	1.49	0.60	2.10	0.85	0.04	0.23	5.15	0.37	8.25	PGSC0003DMT400063656	PGSC0003DMP400042860	PGSC0003DMG401024742	TANGLED
CUST_12534_PI426222305	1.30	1.00	0.76	1.06	0.81	0.43	0.97	2.27	1.11	2.60	PGSC0003DMT400063736	PGSC0003DMP400042925	PGSC0003DMG400024769	Conserved gene of unknown function
CUST_12542_PI426222305	2.63	1.35	0.51	1.31	0.50	0.22	0.24	1.11	0.76	3.49	PGSC0003DMT400007180	PGSC0003DMP400004983	PGSC0003DMG400002776	Gene of unknown function
CUST_12603_PI426222305	2.56	1.51	0.59	2.28	0.89	0.04	0.25	6.72	0.41	10.84	PGSC0003DMT400063655	PGSC0003DMP400042859	PGSC0003DMG401024742	TANGLED
CUST_12693_PI426222305	3.76	1.75	0.47	2.48	0.66	0.07	0.19	2.96	0.40	6.15	PGSC0003DMT400062857	PGSC0003DMP400042303	PGSC0003DMG402024469	E2F
CUST_12705_PI426222305	3.95	1.82	0.46	2.20	0.56	0.03	0.21	7.80	0.36	13.23	PGSC0003DMT400063329	PGSC0003DMP400042640	PGSC0003DMG400024634	70 kDa subunit of replication protein A	MICRO.1871.C1_518
CUST_1273_PI426222305	0.83	1.51	1.83	1.34	1.62	0.11	0.83	7.38	0.80	7.11	PGSC0003DMT400052227	PGSC0003DMP400035208	PGSC0003DMG400020258	Blue copper protein
CUST_12776_PI426222305	1.97	1.31	0.67	1.38	0.70	0.30	0.48	1.57	0.90	2.97	PGSC0003DMT400063230	PGSC0003DMP400042562	PGSC0003DMG402024590	Rac protein	MICRO.14869.C1_971
CUST_12791_PI426222305	1.07	1.00	0.93	0.89	0.83	0.22	0.79	3.58	1.12	5.11	PGSC0003DMT400063348	PGSC0003DMP400042653	PGSC0003DMG400024642	Glucan endo-1,3-beta-glucosidase 3	MICRO.5936.C2_659
CUST_1300_PI426222305	2.55	1.56	0.61	1.58	0.62	0.09	0.36	4.00	0.54	5.97	PGSC0003DMT400032924	PGSC0003DMP400022402	PGSC0003DMG400012646	Conserved gene of unknown function	bf_cswbxxxx_0038h05.t3m.scf_53
CUST_13044_PI426222305	1.14	1.09	0.96	1.08	0.95	0.28	1.05	3.80	1.26	4.57	PGSC0003DMT400063253	PGSC0003DMP400042582	PGSC0003DMG400024602	Conserved gene of unknown function	bf_mxflxxxx_0020c08.t3m.scf_563
CUST_13102_PI426222305	2.52	1.48	0.59	3.07	1.22	0.09	0.37	4.09	0.48	5.33	PGSC0003DMT400007507	PGSC0003DMP400005221	PGSC0003DMG400002896	SAUR family protein
CUST_13144_PI426222305	0.60	2.49	4.16	0.72	1.20	0.36	0.93	2.59	1.37	3.82	PGSC0003DMT400007569	PGSC0003DMP400005260	PGSC0003DMG400002920	Resistance protein PSH-RGH6	MICRO.9747.C1_1091
CUST_13211_PI426222305	1.08	4.37	4.05	2.90	2.69	0.13	0.60	4.73	0.79	6.26	PGSC0003DMT400007506	PGSC0003DMP400005220	PGSC0003DMG400002895	Sucrose synthase	003F10AF.esd_539
CUST_13291_PI426222305	0.97	2.63	2.71	1.01	1.04	0.03	0.79	25.34	0.84	26.86	PGSC0003DMT400059373	PGSC0003DMP400039967	PGSC0003DMG400023067	Conserved gene of unknown function
CUST_13484_PI426222305	3.61	1.77	0.49	1.86	0.52	0.05	0.19	3.66	0.35	6.76	PGSC0003DMT400017488	PGSC0003DMP400012018	PGSC0003DMG400006793	DNA topoisomerase 2
CUST_13485_PI426222305	1.64	1.32	0.81	1.57	0.96	0.10	0.62	6.31	0.85	8.61	PGSC0003DMT400017708	PGSC0003DMP400012168	PGSC0003DMG400006867	Conserved gene of unknown function	MICRO.3160.C1_298
CUST_13494_PI426222305	4.00	1.92	0.48	1.98	0.49	0.05	0.21	4.42	0.37	7.98	PGSC0003DMT400017487	PGSC0003DMP400012017	PGSC0003DMG400006793	DNA topoisomerase 2	bf_arrayxxx_0041e02.t7m.scf_58
CUST_13587_PI426222305	1.32	1.46	1.11	0.82	0.62	0.42	0.63	1.50	1.66	3.95	PGSC0003DMT400017631	PGSC0003DMP400012118	PGSC0003DMG400006838	SBT4E protein	bf_cswbxxxx_0008b12.t3m.scf_225
CUST_13596_PI426222305	1.51	1.14	0.76	1.16	0.77	0.40	0.93	2.34	0.99	2.48	PGSC0003DMT400046251	PGSC0003DMP400031313	PGSC0003DMG402017953	Leucine-rich repeat protein
CUST_1361_PI426222305	1.23	1.25	1.02	1.34	1.08	0.32	0.45	1.43	0.81	2.54	PGSC0003DMT400003262	PGSC0003DMP400002319	PGSC0003DMG400001292	NADH dehydrogenase	cSTA5K20TH_2
CUST_13618_PI426222305	1.37	1.11	0.81	1.12	0.82	0.01	0.63	45.76	0.98	71.76	PGSC0003DMT400017671	PGSC0003DMP400012143	PGSC0003DMG400006856	Conserved gene of unknown function	MICRO.1847.C1_1388
CUST_13707_PI426222305	1.32	2.46	1.86	2.66	2.01	0.16	0.40	2.53	0.56	3.54	PGSC0003DMT400055769	PGSC0003DMP400037552	PGSC0003DMG400021658	Polygalacturonase
CUST_13715_PI426222305	1.02	1.03	1.02	1.05	1.03	0.62	0.73	1.18	1.37	2.22	PGSC0003DMT400046334	PGSC0003DMP400031359	PGSC0003DMG400017986	Beclin 1 protein	MICRO.7807.C2_1047
CUST_13927_PI426222305	3.52	2.11	0.60	2.85	0.81	0.24	0.39	1.59	0.50	2.03	PGSC0003DMT400061448	PGSC0003DMP400041343	PGSC0003DMG400023915	Lung seven transmembrane receptor
CUST_13953_PI426222305	1.16	0.55	0.48	1.05	0.91	0.19	1.00	5.24	1.95	10.22	PGSC0003DMT400005078	PGSC0003DMP400003600	PGSC0003DMG400002009	Hsp20/alpha crystallin family protein
CUST_13993_PI426222305	2.10	0.76	0.36	0.75	0.36	0.56	1.05	1.87	1.18	2.09	PGSC0003DMT400005077	PGSC0003DMP400003599	PGSC0003DMG400002008	Photosystem Q(B) protein	bf_mxflxxxx_0061b09.t3m.scf_593
CUST_14026_PI426222305	2.54	1.40	0.55	1.69	0.67	0.02	0.24	10.65	0.44	19.75	PGSC0003DMT400060056	PGSC0003DMP400040403	PGSC0003DMG400023364	Conserved gene of unknown function	bf_lbchxxxx_0063d01.t3m.scf_772
CUST_14036_PI426222305	0.66	3.09	4.67	1.60	2.42	0.04	1.24	29.04	0.87	20.34	PGSC0003DMT400059946	PGSC0003DMP400040317	PGSC0003DMG400023324	Aspartic proteinase nepenthesin-1	MICRO.9481.C1_1506
CUST_1405_PI426222305	1.21	0.69	0.57	0.99	0.82	0.55	0.85	1.56	1.78	3.26	PGSC0003DMT400026181	PGSC0003DMP400017885	PGSC0003DMG400010090	ACI19	bf_mxlfxxxx_0061g01.t3m.scf_524
CUST_14067_PI426222305	3.72	3.12	0.84	3.11	0.84	0.04	0.25	6.09	0.19	4.57	PGSC0003DMT400060046	PGSC0003DMP400040393	PGSC0003DMG400023361	Methylenetetrahydrofolate reductase
CUST_14073_PI426222305	1.40	1.23	0.88	1.55	1.10	0.09	0.54	5.97	0.78	8.61	PGSC0003DMT400060489	PGSC0003DMP400040734	PGSC0003DMG400023530	Death-inducer obliterator 1
CUST_14090_PI426222305	2.17	1.30	0.60	1.66	0.76	0.20	0.66	3.25	0.87	4.32	PGSC0003DMT400060432	PGSC0003DMP400040683	PGSC0003DMG401023504	ATP binding protein
CUST_14114_PI426222305	3.58	1.62	0.45	2.16	0.60	0.02	0.20	12.82	0.38	23.99	PGSC0003DMT400060472	PGSC0003DMP400040720	PGSC0003DMG400023523	Histone H4	MICRO.5000.C1_302
CUST_14124_PI426222305	4.31	1.62	0.38	3.29	0.76	0.06	0.13	2.18	0.45	7.58	PGSC0003DMT400060225	PGSC0003DMP400040523	PGSC0003DMG400023429	Actin-58	bf_swstxxxx_0060a11.t3m.scf_632
CUST_14128_PI426222305	1.59	1.23	0.78	1.52	0.96	0.26	0.40	1.51	0.78	2.94	PGSC0003DMT400060143	PGSC0003DMP400040460	PGSC0003DMG400023399	Charged multivesicular body protein
CUST_14132_PI426222305	1.10	0.78	0.71	1.38	1.25	0.39	0.83	2.12	3.31	8.39	PGSC0003DMT400060192	PGSC0003DMP400040500	PGSC0003DMG400023415	Conserved gene of unknown function	MICRO.1648.C1_1227
CUST_14133_PI426222305	1.08	0.72	0.67	1.18	1.09	0.24	1.15	4.81	1.65	6.86	PGSC0003DMT400060408	PGSC0003DMP400040671	PGSC0003DMG400023497	Conserved gene of unknown function	cSTB23N9TH_279
CUST_14142_PI426222305	4.75	1.91	0.40	3.23	0.68	0.01	0.13	10.21	0.34	27.09	PGSC0003DMT400060471	PGSC0003DMP400040719	PGSC0003DMG400023522	Histone H4
CUST_14176_PI426222305	1.22	1.19	0.98	1.29	1.06	0.16	0.49	3.11	0.66	4.18	PGSC0003DMT400060399	PGSC0003DMP400040663	PGSC0003DMG400023492	Copper chaperone	MICRO.9729.C1_491
CUST_14186_PI426222305	2.24	1.91	0.85	2.63	1.17	0.09	0.15	1.74	0.34	3.86	PGSC0003DMT400060039	PGSC0003DMP400040388	PGSC0003DMG400023359	Isopentenyl diphosphate isomerase	MICRO.1368.C12_575
CUST_14187_PI426222305	2.16	1.23	0.57	1.48	0.68	0.17	0.64	3.85	0.90	5.36	PGSC0003DMT400060433	PGSC0003DMP400040684	PGSC0003DMG401023504	ATP binding protein	BF_LBCHXXXX_0035B04_T3M.SCF_275
CUST_14196_PI426222305	1.51	2.29	1.52	1.88	1.25	0.10	0.21	2.10	0.43	4.44	PGSC0003DMT400060048	PGSC0003DMP400040395	PGSC0003DMG400023362	Alcohol dehydrogenase	SDBN002L12u.scf_728
CUST_14218_PI426222305	1.32	1.21	0.92	1.60	1.22	0.06	0.59	10.27	0.75	13.07	PGSC0003DMT400060491	PGSC0003DMP400040736	PGSC0003DMG400023530	Death-inducer obliterator 1
CUST_14221_PI426222305	0.85	1.38	1.62	0.90	1.06	0.21	1.01	4.72	1.72	8.05	PGSC0003DMT400060061	PGSC0003DMP400040406	PGSC0003DMG400023366	Quinonprotein alcohol dehydrogenase
CUST_14231_PI426222305	1.31	0.77	0.59	1.10	0.84	0.21	1.06	5.00	1.17	5.52	PGSC0003DMT400060009	PGSC0003DMP400040369	PGSC0003DMG400023350	Conserved gene of unknown function	SDBN003P01u.scf_451
CUST_14266_PI426222305	0.65	2.32	3.57	1.52	2.35	0.17	1.18	7.03	0.96	5.75	PGSC0003DMT400060308	PGSC0003DMP400040591	PGSC0003DMG400023458	Phenylalanine ammonia-lyase	bf_ivrootxx_0039a07.t3m.scf_516
CUST_1427_PI426222305	3.76	1.68	0.45	2.17	0.58	0.04	0.19	4.26	0.36	8.08	PGSC0003DMT400052136	PGSC0003DMP400035135	PGSC0003DMG400020230	Conserved gene of unknown function	MICRO.12984.C2_1064
CUST_14270_PI426222305	2.20	1.48	0.67	1.16	0.53	0.24	0.57	2.38	1.08	4.53	PGSC0003DMT400060107	PGSC0003DMP400040434	PGSC0003DMG400023383	80A08_4	MICRO.10476.C1_545
CUST_14271_PI426222305	1.02	1.16	1.15	1.19	1.18	0.59	0.95	1.60	1.65	2.80	PGSC0003DMT400060379	PGSC0003DMP400040649	PGSC0003DMG400023483	Self-pruning interacting protein 1
CUST_14303_PI426222305	2.33	1.15	0.50	1.80	0.77	0.09	0.22	2.47	0.72	8.26	PGSC0003DMT400060374	PGSC0003DMP400040646	PGSC0003DMG402023481	Pectate lyase
CUST_14311_PI426222305	1.34	0.88	0.66	1.23	0.92	0.32	0.60	1.86	1.94	6.00	PGSC0003DMT400060190	PGSC0003DMP400040498	PGSC0003DMG400023414	LEM3 (Ligand-effect modulator 3) family protein	MICRO.13876.C1_756
CUST_14313_PI426222305	1.36	1.38	1.02	1.63	1.20	0.10	0.70	6.99	0.93	9.33	PGSC0003DMT400060490	PGSC0003DMP400040735	PGSC0003DMG400023530	Death-inducer obliterator 1	cSTA22E3TH_536
CUST_14325_PI426222305	1.28	0.65	0.51	1.17	0.91	0.17	0.79	4.66	1.57	9.28	PGSC0003DMT400060007	PGSC0003DMP400040367	PGSC0003DMG400023349	Conserved gene of unknown function	SSBN001F18u.scf_557
CUST_14401_PI426222305	1.93	1.04	0.54	1.13	0.58	0.25	0.49	1.96	1.56	6.19	PGSC0003DMT400066550	PGSC0003DMP400044866	PGSC0003DMG400025864	Interleukin-1 receptor-associated kinase
CUST_14463_PI426222305	1.77	1.39	0.79	1.20	0.68	0.23	0.57	2.52	1.20	5.31	PGSC0003DMT400066557	PGSC0003DMP400044871	PGSC0003DMG400025868	D-type cyclin family 3 subgroup 2	MICRO.9966.C1_1489
CUST_14477_PI426222305	1.04	0.89	0.86	1.11	1.06	0.13	0.81	6.25	1.30	10.09	PGSC0003DMT400066484	PGSC0003DMP400044817	PGSC0003DMG400025835	Conserved gene of unknown function
CUST_14512_PI426222305	1.99	1.57	0.79	1.64	0.82	0.21	0.70	3.41	0.64	3.13	PGSC0003DMT400066383	PGSC0003DMP400044749	PGSC0003DMG400025813	CXE carboxylesterase	MICRO.2266.C1_1022
CUST_14521_PI426222305	0.37	2.65	7.21	1.52	4.14	0.03	0.89	28.34	1.32	42.08	PGSC0003DMT400066572	PGSC0003DMP400044885	PGSC0003DMG400025876	UDP-glucose:glucosyltransferase	bf_ivrootxx_0015c03.t3m.scf_294
CUST_14597_PI426222305	3.88	1.82	0.47	2.51	0.65	0.03	0.31	10.43	0.43	14.39	PGSC0003DMT400066657	PGSC0003DMP400044948	PGSC0003DMG400025904	ATP binding protein	bf_arrayxxx_0045b09.t7m.scf_706
CUST_14609_PI426222305	1.07	1.46	1.36	0.79	0.74	0.06	1.20	18.66	2.46	38.31	PGSC0003DMT400066524	PGSC0003DMP400044846	PGSC0003DMG400025850	Conserved gene of unknown function
CUST_14652_PI426222305	1.73	1.54	0.89	1.24	0.71	0.29	0.57	1.95	0.92	3.15	PGSC0003DMT400066566	PGSC0003DMP400044879	PGSC0003DMG402025870	Cysteine protease
CUST_14753_PI426222305	1.19	1.19	1.00	1.26	1.06	0.32	0.94	2.90	1.59	4.89	PGSC0003DMT400066365	PGSC0003DMP400044738	PGSC0003DMG400025808	Conserved gene of unknown function	BF_LBCHXXXX_0004D12_T3M.SCF_71
CUST_14855_PI426222305	1.20	0.51	0.43	1.01	0.85	0.12	1.04	8.44	1.72	14.01	PGSC0003DMT400062501	PGSC0003DMP400042087	PGSC0003DMG400024324	Conserved gene of unknown function	SSBN002D01u.scf_427
CUST_14988_PI426222305	1.08	1.11	1.02	0.61	0.57	0.14	1.93	14.03	1.07	7.77	PGSC0003DMT400056891	PGSC0003DMP400038243	PGSC0003DMG400022124	Activator of sporamin LUC 2
CUST_14995_PI426222305	1.50	0.81	0.54	0.90	0.60	0.06	1.25	20.95	1.45	24.21	PGSC0003DMT400056994	PGSC0003DMP400038307	PGSC0003DMG400022156	Kinesin heavy chain
CUST_15009_PI426222305	2.42	1.90	0.78	2.15	0.89	0.13	0.36	2.67	0.44	3.32	PGSC0003DMT400057438	PGSC0003DMP400038642	PGSC0003DMG400022303	Calcium-binding EF hand family protein
CUST_15045_PI426222305	2.66	1.24	0.46	1.64	0.61	0.02	0.23	13.79	0.45	26.66	PGSC0003DMT400057388	PGSC0003DMP400038601	PGSC0003DMG400022281	Lipid binding protein	MICRO.15083.C1_818
CUST_15060_PI426222305	2.77	1.60	0.58	1.77	0.64	0.03	0.20	7.00	0.38	13.13	PGSC0003DMT400096943	PGSC0003DMP400068618	PGSC0003DMG400046514	Conserved gene of unknown function
CUST_15089_PI426222305	1.30	0.77	0.59	0.82	0.63	0.05	1.24	25.38	1.36	27.86	PGSC0003DMT400056995	PGSC0003DMP400038308	PGSC0003DMG400022156	Kinesin heavy chain	cSTA35F22TH_458
CUST_15095_PI426222305	2.25	1.50	0.67	1.52	0.67	0.35	0.46	1.34	0.71	2.06	PGSC0003DMT400057390	PGSC0003DMP400038603	PGSC0003DMG400022282	Transporter
CUST_15104_PI426222305	2.87	1.75	0.61	2.10	0.73	0.02	0.21	11.90	0.33	18.35	PGSC0003DMT400057119	PGSC0003DMP400038407	PGSC0003DMG400022190	Chromosome-associated kinesin KIF4A	cSTB41P7TH_267
CUST_15108_PI426222305	2.37	1.92	0.81	2.30	0.97	0.15	0.38	2.48	0.45	2.96	PGSC0003DMT400057437	PGSC0003DMP400038641	PGSC0003DMG400022303	Calcium-binding EF hand family protein
CUST_15136_PI426222305	1.29	1.30	1.00	1.24	0.96	0.20	0.51	2.50	0.93	4.61	PGSC0003DMT400057025	PGSC0003DMP400038329	PGSC0003DMG400022166	SEC14 cytosolic factor	bf_mxflxxxx_0011g02.t3m.scf_389
CUST_15166_PI426222305	1.99	0.66	0.33	0.70	0.35	0.24	1.34	5.50	2.23	9.18	PGSC0003DMT400057513	PGSC0003DMP400038706	PGSC0003DMG400022335	Conserved gene of unknown function
CUST_15176_PI426222305	2.07	2.35	1.13	3.75	1.81	0.01	0.06	5.54	0.14	13.70	PGSC0003DMT400057419	PGSC0003DMP400038624	PGSC0003DMG400022295	Conserved gene of unknown function	bf_suspxxxx_0022E02.t3m.scf_242
CUST_15223_PI426222305	2.46	1.77	0.72	2.33	0.95	0.14	0.35	2.42	0.45	3.14	PGSC0003DMT400057436	PGSC0003DMP400038640	PGSC0003DMG400022303	Calcium-binding EF hand family protein	bf_arrayxxx_0042f11.t7m.scf_555
CUST_15237_PI426222305	2.54	1.77	0.70	1.75	0.69	0.14	0.33	2.43	0.52	3.81	PGSC0003DMT400057426	PGSC0003DMP400038631	PGSC0003DMG400022299	Microtubule-associated protein MAP65-1a	MICRO.7369.C1_240
CUST_15252_PI426222305	1.33	1.24	0.93	1.27	0.96	0.20	0.49	2.46	0.93	4.66	PGSC0003DMT400057026	PGSC0003DMP400038330	PGSC0003DMG400022166	SEC14 cytosolic factor	MICRO.415.C1_1433
CUST_15291_PI426222305	2.62	0.89	0.34	1.38	0.53	0.20	0.66	3.30	0.91	4.53	PGSC0003DMT400057384	PGSC0003DMP400038599	PGSC0003DMG400022279	Fasciclin-like arabinogalactan protein 10	MICRO.14030.C1_1264
CUST_15294_PI426222305	1.15	1.07	0.92	1.07	0.93	0.62	0.78	1.26	1.27	2.04	PGSC0003DMT400057068	PGSC0003DMP400038363	PGSC0003DMG400022174	UPA24	bf_arrayxxx_0030c04.t7m.scf_182
CUST_15326_PI426222305	2.77	1.04	0.38	1.12	0.40	0.31	0.81	2.62	1.50	4.84	PGSC0003DMT400055377	PGSC0003DMP400037271	PGSC0003DMG400021499	Ctp synthase
CUST_15332_PI426222305	2.48	1.10	0.44	1.14	0.46	0.29	0.75	2.60	1.46	5.06	PGSC0003DMT400055378	PGSC0003DMP400037272	PGSC0003DMG400021499	Ctp synthase
CUST_15335_PI426222305	2.48	1.03	0.42	1.08	0.44	0.28	0.74	2.67	1.39	5.01	PGSC0003DMT400055376	PGSC0003DMP400037270	PGSC0003DMG400021499	Ctp synthase	bf_swstxxxx_016e11.t3m.scf_354
CUST_15382_PI426222305	0.99	1.02	1.03	0.67	0.67	0.06	1.29	20.54	1.20	19.13	PGSC0003DMT400073746	PGSC0003DMP400049915	PGSC0003DMG400028648	Blue copper
CUST_15394_PI426222305	0.88	1.16	1.32	1.02	1.16	0.16	1.06	6.49	1.77	10.84	PGSC0003DMT400073714	PGSC0003DMP400049889	PGSC0003DMG400028635	Sulfate transporter
CUST_15420_PI426222305	1.00	1.01	1.01	1.48	1.49	0.06	0.75	12.88	4.40	75.31	PGSC0003DMT400037469	PGSC0003DMP400025472	PGSC0003DMG400014457	Glucan endo-1,3-beta-glucosidase	MICRO.15629.C1_696
CUST_1543_PI426222305	1.27	0.79	0.62	0.71	0.56	0.42	1.01	2.41	1.51	3.63	PGSC0003DMT400003355	PGSC0003DMP400002383	PGSC0003DMG400001328	Granule-bound starch synthase 2, chloroplastic/amyloplastic	bf_arrayxxx_0090e03.t7m.scf_21
CUST_15461_PI426222305	0.99	1.04	1.05	1.16	1.18	0.54	0.79	1.45	2.33	4.30	PGSC0003DMT400073687	PGSC0003DMP400049866	PGSC0003DMG400028622	Acyl-protein thioesterase	MICRO.15122.C1_954
CUST_15464_PI426222305	0.82	1.25	1.52	1.14	1.39	0.12	1.13	9.11	2.03	16.36	PGSC0003DMT400073715	PGSC0003DMP400049890	PGSC0003DMG400028635	Sulfate transporter	MICRO.18035.C1_558
CUST_15471_PI426222305	0.91	1.40	1.54	1.17	1.29	0.24	0.99	4.14	0.83	3.45	PGSC0003DMT400037423	PGSC0003DMP400025440	PGSC0003DMG400014441	Snakin-1	bf_mxflxxxx_0066g05.t3m.scf_224
CUST_1548_PI426222305	2.19	1.48	0.68	1.60	0.73	0.10	0.28	2.78	0.50	4.99	PGSC0003DMT400052217	PGSC0003DMP400035200	PGSC0003DMG400020253	Ribonucleoside-diphosphate reductase small chain	MICRO.2303.C1_1176
CUST_15490_PI426222305	1.14	0.98	0.86	0.85	0.75	0.04	3.84	87.45	2.40	54.76	PGSC0003DMT400073756	PGSC0003DMP400049924	PGSC0003DMG400028655	Gene of unknown function
CUST_1563_PI426222305	1.01	0.55	0.54	0.40	0.39	0.02	2.21	130.18	2.49	146.49	PGSC0003DMT400061182	PGSC0003DMP400041197	PGSC0003DMG400023815	Expansin	BF_CSCHXXXX_0048E09.T3M.SCF_196
CUST_1568_PI426222305	1.02	1.41	1.38	1.08	1.06	0.36	0.68	1.88	2.67	7.42	PGSC0003DMT400040422	PGSC0003DMP400027420	PGSC0003DMG400015650	Taxadien-5-alpha-ol O-acetyltransferase	MICRO.16269.C1_437
CUST_15696_PI426222305	1.01	1.76	1.73	1.76	1.74	0.27	0.90	3.34	0.86	3.18	PGSC0003DMT400094734	PGSC0003DMP400066409	PGSC0003DMG400044305	Glycoside hydrolase family 28 protein
CUST_15788_PI426222305	1.16	1.05	0.91	0.95	0.82	0.43	0.82	1.92	0.98	2.30	PGSC0003DMT400076452	PGSC0003DMP400051796	PGSC0003DMG400029731	Protease/hydrolase	MICRO.10451.C1_1132
CUST_15834_PI426222305	1.25	1.09	0.87	0.82	0.66	0.51	0.96	1.89	1.50	2.94	PGSC0003DMT400057768	PGSC0003DMP400038886	PGSC0003DMG400022425	Lrr receptor-linked protein kinase	bf_ivrootxx_0002e08.t3m.scf_570
CUST_15963_PI426222305	1.10	1.13	1.03	1.22	1.11	0.22	0.74	3.33	0.90	4.05	PGSC0003DMT400036034	PGSC0003DMP400024478	PGSC0003DMG400013879	Quinone reductase family protein	MICRO.8561.C1_937
CUST_15966_PI426222305	1.48	1.89	1.28	1.32	0.89	0.12	0.51	4.33	0.78	6.68	PGSC0003DMT400057521	PGSC0003DMP400038710	PGSC0003DMG400022341	Suberization-associated anionic peroxidase 2	MICRO.3508.C1_978
CUST_15983_PI426222305	0.81	1.38	1.71	1.46	1.80	0.19	1.24	6.39	2.01	10.37	PGSC0003DMT400057793	PGSC0003DMP400038907	PGSC0003DMG400022437	Stem-specific protein TSJT1	MICRO.14679.C1_992
CUST_16029_PI426222305	1.14	2.05	1.79	1.44	1.26	0.07	0.20	2.91	0.46	6.57	PGSC0003DMT400076376	PGSC0003DMP400051734	PGSC0003DMG400029700	Proline-rich protein 1	bf_stolxxxx_0023H11.t3m.scf_267
CUST_16084_PI426222305	0.81	1.01	1.25	0.93	1.15	0.45	1.22	2.72	1.17	2.60	PGSC0003DMT400026990	PGSC0003DMP400018403	PGSC0003DMG400010411	Kinase family protein
CUST_16121_PI426222305	0.91	1.12	1.23	1.02	1.12	0.43	1.16	2.71	1.30	3.02	PGSC0003DMT400026988	PGSC0003DMP400018401	PGSC0003DMG400010411	Kinase family protein
CUST_16126_PI426222305	1.54	0.62	0.40	1.21	0.79	0.23	0.42	1.81	2.78	11.85	PGSC0003DMT400040062	PGSC0003DMP400027160	PGSC0003DMG402015497	Pericarp peroxidase 3	bf_ivrootxx_0019g08.t3m.scf_528
CUST_16143_PI426222305	1.80	3.31	1.83	2.67	1.48	0.05	0.32	6.22	0.33	6.44	PGSC0003DMT400026999	PGSC0003DMP400018411	PGSC0003DMG400010417	Monoglyceride lipase
CUST_16177_PI426222305	1.37	2.83	2.07	2.14	1.57	0.04	0.24	6.21	0.32	8.24	PGSC0003DMT400027001	PGSC0003DMP400018413	PGSC0003DMG400010417	Monoglyceride lipase
CUST_16190_PI426222305	1.82	1.34	0.73	1.61	0.89	0.08	0.30	3.69	0.57	7.03	PGSC0003DMT400040087	PGSC0003DMP400027179	PGSC0003DMG400015507	Phosphoric diester hydrolase
CUST_16195_PI426222305	1.98	1.38	0.70	1.53	0.77	0.17	0.21	1.26	0.80	4.77	PGSC0003DMT400040052	PGSC0003DMP400027152	PGSC0003DMG400015493	Thioredoxin domain-containing protein	MICRO.16989.C1_604
CUST_16222_PI426222305	1.45	2.80	1.93	2.18	1.50	0.03	0.20	5.96	0.28	8.17	PGSC0003DMT400026997	PGSC0003DMP400018409	PGSC0003DMG400010417	Monoglyceride lipase
CUST_1624_PI426222305	1.11	2.09	1.88	1.43	1.29	0.06	0.60	10.86	0.69	12.44	PGSC0003DMT400062284	PGSC0003DMP400041932	PGSC0003DMG400024237	Conserved gene of unknown function
CUST_16254_PI426222305	2.09	1.54	0.74	2.28	1.09	0.09	0.17	1.87	0.44	4.82	PGSC0003DMT400026936	PGSC0003DMP400018367	PGSC0003DMG400010388	DNA binding protein	MICRO.2324.C1_643
CUST_16257_PI426222305	2.05	1.56	0.76	1.91	0.93	0.08	0.25	2.98	0.51	6.15	PGSC0003DMT400040088	PGSC0003DMP400027180	PGSC0003DMG400015507	Phosphoric diester hydrolase	MICRO.18162.C1_258
CUST_16266_PI426222305	0.83	1.51	1.82	1.26	1.52	0.04	1.01	26.11	0.61	15.81	PGSC0003DMT400060733	PGSC0003DMP400040866	PGSC0003DMG400023620	Glutamine synthetase	MICRO.8061.C1_1274
CUST_16283_PI426222305	2.53	1.23	0.49	1.12	0.44	0.55	0.73	1.31	1.15	2.07	PGSC0003DMT400060552	PGSC0003DMP400040770	PGSC0003DMG400023555	Conserved gene of unknown function	MICRO.14361.C1_972
CUST_16454_PI426222305	1.58	0.96	0.60	0.99	0.63	0.54	0.85	1.58	1.48	2.73	PGSC0003DMT400016248	PGSC0003DMP400011262	PGSC0003DMG400006348	Gene of unknown function	bf_mxflxxxx_0068a09.t3m.scf_490
CUST_16459_PI426222305	2.35	1.61	0.69	1.54	0.65	0.29	0.52	1.77	0.71	2.41	PGSC0003DMT400060583	PGSC0003DMP400040786	PGSC0003DMG400023566	Transmembrane transporter	bf_arrayxxx_0043a12.t3m.scf_517
CUST_16585_PI426222305	1.28	1.08	0.84	0.97	0.76	0.44	0.59	1.36	0.88	2.03	PGSC0003DMT400069495	PGSC0003DMP400046912	PGSC0003DMG402027016	Far-red impaired responsive family protein
CUST_16589_PI426222305	3.43	1.90	0.56	2.20	0.64	0.02	0.12	6.71	0.22	11.87	PGSC0003DMT400069238	PGSC0003DMP400046753	PGSC0003DMG400026934	Conserved gene of unknown function	cSTS29D24TH_63
CUST_16611_PI426222305	2.18	1.34	0.61	1.64	0.75	0.18	0.59	3.36	0.67	3.83	PGSC0003DMT400069652	PGSC0003DMP400047035	PGSC0003DMG400027081	Carboxyl-terminal proteinase
CUST_16660_PI426222305	1.18	1.15	0.98	1.27	1.08	0.19	0.70	3.64	1.15	6.05	PGSC0003DMT400069552	PGSC0003DMP400046952	PGSC0003DMG400027037	ATP binding protein	bf_ivrootxx_0056a11.t3m.scf_534
CUST_16742_PI426222305	1.00	1.08	1.08	1.01	1.01	0.31	1.03	3.32	2.11	6.78	PGSC0003DMT400069660	PGSC0003DMP400047041	PGSC0003DMG400027083	Nitrate transporter
CUST_16743_PI426222305	1.23	1.34	1.09	1.30	1.06	0.17	0.62	3.57	0.74	4.26	PGSC0003DMT400069198	PGSC0003DMP400046726	PGSC0003DMG400026916	Fructokinase	021C09AF.esd_326
CUST_16759_PI426222305	1.21	0.89	0.74	1.11	0.91	0.35	0.92	2.66	1.55	4.48	PGSC0003DMT400069680	PGSC0003DMP400047058	PGSC0003DMG400027089	DOF domain class transcription factor
CUST_16827_PI426222305	0.94	0.94	1.01	1.21	1.29	0.14	0.71	5.23	1.48	10.88	PGSC0003DMT400080179	PGSC0003DMP400054386	PGSC0003DMG400031212	Nucellin
CUST_16864_PI426222305	1.03	1.16	1.12	1.51	1.45	0.18	0.74	4.19	1.83	10.39	PGSC0003DMT400080178	PGSC0003DMP400054385	PGSC0003DMG400031212	Nucellin	MICRO.15101.C1_1512
CUST_17000_PI426222305	1.24	0.60	0.49	1.17	0.95	0.15	0.93	6.04	1.59	10.26	PGSC0003DMT400048307	PGSC0003DMP400032710	PGSC0003DMG400018770	Beta-glucan-binding protein 4	bf_cswbxxxx_0031c08.t3m.scf_271
CUST_17101_PI426222305	3.06	1.04	0.34	0.89	0.29	0.16	1.13	7.19	1.63	10.36	PGSC0003DMT400018425	PGSC0003DMP400012679	PGSC0003DMG400007150	UPA15
CUST_17169_PI426222305	1.89	1.18	0.62	0.93	0.49	0.42	0.91	2.16	1.27	3.02	PGSC0003DMT400050018	PGSC0003DMP400033768	PGSC0003DMG400019435	Wound-induced protein WIN2
CUST_17182_PI426222305	0.97	1.41	1.46	1.28	1.33	0.17	0.51	3.01	0.96	5.66	PGSC0003DMT400008504	PGSC0003DMP400005902	PGSC0003DMG400003289	P-coumarate 3-hydroxylase	BPLI5F21TH_700
CUST_17196_PI426222305	0.63	2.14	3.40	1.10	1.75	0.04	1.28	34.29	0.97	25.93	PGSC0003DMT400089872	PGSC0003DMP400061547	PGSC0003DMG400039443	Conserved gene of unknown function	bf_mxflxxxx_0035d03.t3m.scf_636
CUST_17207_PI426222305	2.24	1.22	0.54	1.39	0.62	0.19	0.51	2.73	0.94	5.06	PGSC0003DMT400008510	PGSC0003DMP400005908	PGSC0003DMG400003293	Protein regulator of cytokinesis
CUST_17217_PI426222305	2.01	1.30	0.64	0.93	0.46	0.53	1.08	2.04	1.83	3.43	PGSC0003DMT400050016	PGSC0003DMP400033766	PGSC0003DMG400019435	Wound-induced protein WIN1	bf_suspxxxx_0020H12.t3m.scf_347
CUST_17299_PI426222305	1.06	1.04	0.98	1.51	1.42	0.19	0.38	1.97	0.73	3.82	PGSC0003DMT400057861	PGSC0003DMP400038955	PGSC0003DMG400022469	N-acetyltransferase
CUST_17384_PI426222305	0.96	1.33	1.38	1.43	1.48	0.05	1.07	20.01	0.78	14.55	PGSC0003DMT400068121	PGSC0003DMP400046022	PGSC0003DMG400026494	Palmitoyl-acyl carrier protein thioesterase	cSTA12H21TH_432
CUST_17442_PI426222305	1.01	1.14	1.13	1.10	1.09	0.58	0.81	1.40	1.27	2.18	PGSC0003DMT400068097	PGSC0003DMP400046003	PGSC0003DMG402026486	Conserved gene of unknown function
CUST_17466_PI426222305	1.68	1.65	0.98	1.27	0.76	0.13	0.14	1.13	0.59	4.64	PGSC0003DMT400001503	PGSC0003DMP400001117	PGSC0003DMG400000556	Copper ion binding protein
CUST_17483_PI426222305	1.86	0.47	0.25	1.32	0.71	0.26	0.77	2.97	3.57	13.71	PGSC0003DMT400068087	PGSC0003DMP400045998	PGSC0003DMG400026482	Protein HVA22
CUST_17492_PI426222305	3.34	1.26	0.38	2.09	0.63	0.10	0.44	4.32	0.56	5.45	PGSC0003DMT400068086	PGSC0003DMP400045997	PGSC0003DMG400026481	Inositol polyphosphate kinase	bf_cswbxxxx_0038e09.t3m.scf_145
CUST_17497_PI426222305	1.50	0.82	0.54	1.82	1.21	0.33	0.84	2.54	1.12	3.39	PGSC0003DMT400001592	PGSC0003DMP400001187	PGSC0003DMG400000591	Gene of unknown function	bf_suspxxxx_0026A04.t3m.scf_390
CUST_17501_PI426222305	1.87	1.77	0.95	2.21	1.18	0.06	0.21	3.39	0.44	7.16	PGSC0003DMT400008204	PGSC0003DMP400005718	PGSC0003DMG400003163	ATP binding protein	ACDA01177C01.T3m.scf_61
CUST_17525_PI426222305	3.06	1.24	0.41	1.86	0.61	0.20	0.53	2.61	0.73	3.58	PGSC0003DMT400068085	PGSC0003DMP400045996	PGSC0003DMG400026481	Inositol polyphosphate kinase	MICRO.16690.C1_619
CUST_17558_PI426222305	1.07	1.01	0.94	0.84	0.79	0.36	1.05	2.88	2.22	6.08	PGSC0003DMT400068093	PGSC0003DMP400046000	PGSC0003DMG400026484	Gene of unknown function	BF_LBCHXXXX_0023H04_T3M.SCF_557
CUST_17625_PI426222305	1.68	1.41	0.84	1.60	0.96	0.40	0.65	1.65	0.88	2.22	PGSC0003DMT400022186	PGSC0003DMP400015129	PGSC0003DMG400008608	BLE1 protein
CUST_17652_PI426222305	1.32	2.13	1.62	2.50	1.90	0.04	0.74	17.81	0.71	17.06	PGSC0003DMT400096490	PGSC0003DMP400068165	PGSC0003DMG400046061	ATOFP17/OFP17
CUST_17655_PI426222305	1.08	0.91	0.84	0.89	0.83	0.05	1.28	26.16	1.19	24.28	PGSC0003DMT400066885	PGSC0003DMP400045100	PGSC0003DMG400026001	Uclacyanin-2	cPRO13E3TH_630
CUST_17706_PI426222305	1.59	0.70	0.44	1.02	0.64	0.57	0.81	1.42	2.06	3.62	PGSC0003DMT400066961	PGSC0003DMP400045159	PGSC0003DMG400026029	Malate dehydrogenase	MICRO.9309.C1_717
CUST_17722_PI426222305	1.25	0.73	0.59	0.98	0.78	0.29	0.95	3.30	2.01	6.95	PGSC0003DMT400067008	PGSC0003DMP400045193	PGSC0003DMG402026044	Pentatricopeptide repeat-containing protein
CUST_17797_PI426222305	3.48	2.60	0.75	2.47	0.71	0.07	0.27	3.68	0.31	4.28	PGSC0003DMT400066895	PGSC0003DMP400045105	PGSC0003DMG400026004	Leucine-rich repeat receptor kinase	BF_CSCHXXXX_0010C02.T3M.SCF_586
CUST_17811_PI426222305	1.56	1.72	1.10	2.03	1.30	0.05	0.35	6.75	0.48	9.27	PGSC0003DMT400066840	PGSC0003DMP400045078	PGSC0003DMG400025985	Conserved gene of unknown function	MICRO.12889.C1_1056
CUST_17934_PI426222305	3.52	1.65	0.47	2.05	0.58	0.04	0.19	4.71	0.29	7.16	PGSC0003DMT400018254	PGSC0003DMP400012565	PGSC0003DMG400007086	Mixed-lineage leukemia protein
CUST_1820_PI426222305	1.07	1.00	0.94	1.04	0.97	0.58	0.78	1.34	1.47	2.52	PGSC0003DMT400038904	PGSC0003DMP400026440	PGSC0003DMG401015043	MLH1	bf_arrayxxx_0099h05.t7m.scf_655
CUST_18266_PI426222305	0.75	2.06	2.76	0.80	1.07	0.59	0.96	1.63	1.35	2.29	PGSC0003DMT400042166	PGSC0003DMP400028584	PGSC0003DMG400016363	Transcription factor TCP7
CUST_18389_PI426222305	0.97	1.22	1.26	1.16	1.19	0.38	0.93	2.43	1.35	3.52	PGSC0003DMT400042215	PGSC0003DMP400028622	PGSC0003DMG400016383	Ccr4-associated factor	MICRO.3783.C1_830
CUST_18438_PI426222305	1.47	1.14	0.77	1.46	0.99	0.01	0.17	17.05	0.59	59.25	PGSC0003DMT400005267	PGSC0003DMP400003705	PGSC0003DMG400002074	Pectinesterase
CUST_18496_PI426222305	1.14	0.60	0.52	1.07	0.94	0.15	1.18	8.13	2.22	15.26	PGSC0003DMT400005265	PGSC0003DMP400003704	PGSC0003DMG400002073	Nuclear transport factor
CUST_18506_PI426222305	0.85	0.82	0.96	0.72	0.85	0.18	1.63	8.99	1.40	7.73	PGSC0003DMT400042516	PGSC0003DMP400028836	PGSC0003DMG400016488	Conserved gene of unknown function
CUST_18516_PI426222305	1.73	1.28	0.74	1.15	0.66	0.28	0.67	2.42	1.24	4.46	PGSC0003DMT400042418	PGSC0003DMP400028773	PGSC0003DMG401016449	Ankyrin repeat family protein
CUST_18531_PI426222305	1.19	0.61	0.51	1.11	0.94	0.14	1.12	7.96	2.38	16.95	PGSC0003DMT400043117	PGSC0003DMP400029252	PGSC0003DMG400016730	Sucrose synthase	bf_lbchxxxx_0058e08.t3m.scf_152
CUST_18538_PI426222305	1.82	1.39	0.77	1.43	0.79	0.17	0.72	4.34	0.86	5.15	PGSC0003DMT400042470	PGSC0003DMP400028806	PGSC0003DMG400016467	Conserved gene of unknown function
CUST_18548_PI426222305	1.19	0.86	0.72	1.49	1.25	0.62	0.66	1.07	2.50	4.04	PGSC0003DMT400079634	PGSC0003DMP400054011	PGSC0003DMG400031012	Hydroxyproline-rich glycoprotein family protein	MICRO.9161.C1_1091
CUST_18572_PI426222305	1.70	1.39	0.81	1.37	0.81	0.19	0.69	3.69	1.22	6.56	PGSC0003DMT400005271	PGSC0003DMP400003708	PGSC0003DMG400002075	Conserved gene of unknown function	STMCU87TV_163
CUST_18601_PI426222305	1.49	1.12	0.76	1.10	0.74	0.16	0.49	3.12	1.17	7.46	PGSC0003DMT400005273	PGSC0003DMP400003709	PGSC0003DMG400002075	Conserved gene of unknown function	cSTA37O7TH_539
CUST_18682_PI426222305	1.01	1.55	1.54	1.40	1.40	0.26	0.80	3.10	1.35	5.20	PGSC0003DMT400001071	PGSC0003DMP400000791	PGSC0003DMG400000404	UDP-glucuronate decarboxylase 2	BF_LBCHXXXX_0034C02_T3M.SCF_402
CUST_18769_PI426222305	1.46	1.11	0.76	0.77	0.52	0.54	0.75	1.37	2.34	4.29	PGSC0003DMT400068275	PGSC0003DMP400046123	PGSC0003DMG400026542	Conserved gene of unknown function
CUST_18796_PI426222305	3.47	1.39	0.40	1.85	0.53	0.09	0.51	5.89	0.70	8.05	PGSC0003DMT400001047	PGSC0003DMP400000774	PGSC0003DMG400000395	Conserved gene of unknown function
CUST_18809_PI426222305	1.60	1.40	0.87	1.80	1.13	0.02	0.38	21.85	0.48	27.64	PGSC0003DMT400068270	PGSC0003DMP400046118	PGSC0003DMG400026540	Conserved gene of unknown function	MICRO.213.C9_451
CUST_18814_PI426222305	1.28	0.67	0.52	1.09	0.85	0.23	1.02	4.52	2.17	9.57	PGSC0003DMT400001247	PGSC0003DMP400000925	PGSC0003DMG400000476	Conserved gene of unknown function
CUST_18853_PI426222305	1.77	0.82	0.46	0.71	0.40	0.31	1.46	4.77	2.23	7.29	PGSC0003DMT400068276	PGSC0003DMP400046124	PGSC0003DMG400026542	Conserved gene of unknown function
CUST_18858_PI426222305	3.32	1.34	0.40	1.74	0.52	0.07	0.46	6.95	0.67	10.00	PGSC0003DMT400001048	PGSC0003DMP400000775	PGSC0003DMG400000395	Conserved gene of unknown function	MICRO.10129.C1_579
CUST_18867_PI426222305	1.46	2.56	1.75	1.09	0.74	0.10	0.76	7.77	0.36	3.69	PGSC0003DMT400001145	PGSC0003DMP400000852	PGSC0003DMG400000429	Anthranilate N-benzoyltransferase protein	MICRO.15165.C1_1294
CUST_18891_PI426222305	1.40	0.59	0.42	0.55	0.39	0.07	1.64	22.83	1.79	24.97	PGSC0003DMT400024309	PGSC0003DMP400016611	PGSC0003DMG400009396	Arabinogalactan-protein	MICRO.3972.C3_715
CUST_18942_PI426222305	2.10	1.41	0.67	1.89	0.90	0.03	0.21	6.26	0.43	13.23	PGSC0003DMT400024261	PGSC0003DMP400016571	PGSC0003DMG400009375	Reticulon B17	MICRO.1608.C1_610
CUST_18955_PI426222305	1.34	0.54	0.40	0.52	0.39	0.05	1.49	27.52	1.45	26.78	PGSC0003DMT400024308	PGSC0003DMP400016610	PGSC0003DMG400009396	Arabinogalactan-protein
CUST_18966_PI426222305	1.82	1.12	0.62	1.28	0.70	0.34	0.67	1.96	0.87	2.54	PGSC0003DMT400044699	PGSC0003DMP400030300	PGSC0003DMG400017340	Serine/threonine-protein phosphatase 5
CUST_18988_PI426222305	1.39	1.57	1.13	1.52	1.09	0.31	0.73	2.34	0.74	2.38	PGSC0003DMT400052658	PGSC0003DMP400035507	PGSC0003DMG400020442	177 protein	MICRO.12935.C1_176
CUST_19027_PI426222305	0.79	1.73	2.19	1.26	1.59	0.21	1.07	5.09	1.14	5.43	PGSC0003DMT400024270	PGSC0003DMP400016578	PGSC0003DMG400009381	NAC domain protein
CUST_19042_PI426222305	2.72	0.85	0.31	0.85	0.31	0.41	1.07	2.60	2.11	5.11	PGSC0003DMT400052621	PGSC0003DMP400035478	PGSC0003DMG400020426	2-deoxyglucose-6-phosphate phosphatase	bf_mxflxxxx_0067b06.t3m.scf_196
CUST_19045_PI426222305	1.49	0.63	0.42	0.55	0.37	0.07	1.63	23.54	2.06	29.63	PGSC0003DMT400024310	PGSC0003DMP400016612	PGSC0003DMG400009396	Arabinogalactan-protein
CUST_19106_PI426222305	1.99	1.30	0.66	1.29	0.65	0.38	0.68	1.76	0.93	2.43	PGSC0003DMT400044700	PGSC0003DMP400030301	PGSC0003DMG400017340	Isoform 2 of Serine/threonine-protein phosphatase 5	MICRO.16387.C1_187
CUST_19147_PI426222305	1.93	1.48	0.77	1.86	0.97	0.17	0.39	2.33	0.53	3.12	PGSC0003DMT400072948	PGSC0003DMP400049358	PGSC0003DMG400028378	ATP binding protein
CUST_19207_PI426222305	1.18	0.88	0.74	0.92	0.78	0.17	1.12	6.58	1.18	6.94	PGSC0003DMT400019446	PGSC0003DMP400013310	PGSC0003DMG400007517	Leucine-rich repeat receptor-like kinase
CUST_19215_PI426222305	2.04	1.90	0.93	1.95	0.96	0.17	0.42	2.50	0.52	3.07	PGSC0003DMT400072949	PGSC0003DMP400049359	PGSC0003DMG400028378	ATP binding protein
CUST_19244_PI426222305	2.27	1.94	0.85	2.09	0.92	0.21	0.41	1.97	0.58	2.83	PGSC0003DMT400072946	PGSC0003DMP400049356	PGSC0003DMG400028378	ATP binding protein
CUST_19247_PI426222305	0.83	0.94	1.13	1.36	1.64	0.43	0.76	1.75	1.95	4.51	PGSC0003DMT400072841	PGSC0003DMP400049279	PGSC0003DMG400028338	Conserved gene of unknown function	MICRO.16285.C1_245
CUST_19306_PI426222305	1.11	1.34	1.21	1.44	1.30	0.38	0.64	1.70	1.03	2.73	PGSC0003DMT400093623	PGSC0003DMP400065298	PGSC0003DMG400043194	Conserved gene of unknown function
CUST_19313_PI426222305	1.17	0.92	0.78	0.94	0.80	0.18	1.11	6.01	1.15	6.24	PGSC0003DMT400019448	PGSC0003DMP400013312	PGSC0003DMG400007517	Leucine-rich repeat receptor-like kinase	MICRO.15421.C1_676
CUST_19334_PI426222305	1.03	0.71	0.69	0.98	0.95	0.31	1.07	3.48	2.06	6.68	PGSC0003DMT400050553	PGSC0003DMP400034133	PGSC0003DMG400019646	Protein bem46
CUST_19352_PI426222305	1.26	1.00	0.79	0.95	0.75	0.19	1.17	6.10	1.26	6.60	PGSC0003DMT400019444	PGSC0003DMP400013308	PGSC0003DMG400007517	Leucine-rich repeat receptor-like kinase
CUST_19413_PI426222305	1.83	0.80	0.44	1.79	0.98	0.22	0.59	2.64	1.53	6.86	PGSC0003DMT400072926	PGSC0003DMP400049341	PGSC0003DMG400028372	Conserved gene of unknown function
CUST_19425_PI426222305	1.27	1.02	0.80	0.94	0.74	0.23	1.11	4.81	1.26	5.46	PGSC0003DMT400019449	PGSC0003DMP400013313	PGSC0003DMG400007517	Leucine-rich repeat receptor-like kinase
CUST_19432_PI426222305	1.30	0.91	0.70	0.90	0.69	0.20	1.11	5.64	1.24	6.29	PGSC0003DMT400019447	PGSC0003DMP400013311	PGSC0003DMG400007517	Leucine-rich repeat receptor-like kinase	bf_suspxxxx_0015d09.t3m.scf_608
CUST_19434_PI426222305	1.17	0.83	0.71	0.95	0.81	0.34	1.04	3.08	1.86	5.48	PGSC0003DMT400073014	PGSC0003DMP400049405	PGSC0003DMG400028400	Gene of unknown function	bf_arrayxxx_0008g12.t7m.scf_552
CUST_19455_PI426222305	3.28	2.07	0.63	2.84	0.87	0.18	0.40	2.30	0.59	3.36	PGSC0003DMT400072838	PGSC0003DMP400049276	PGSC0003DMG400028336	Zinc finger protein	cSTA18I9TH_309
CUST_19475_PI426222305	2.90	1.72	0.59	2.33	0.80	0.03	0.24	8.27	0.40	13.64	PGSC0003DMT400002870	PGSC0003DMP400002077	PGSC0003DMG400001119	Histone H3.2	MICRO.1026.C2_455
CUST_19483_PI426222305	1.61	0.45	0.28	0.96	0.60	0.39	1.03	2.66	1.82	4.69	PGSC0003DMT400023256	PGSC0003DMP400015839	PGSC0003DMG400009008	Conserved gene of unknown function
CUST_19504_PI426222305	3.88	1.15	0.30	2.91	0.75	0.18	0.83	4.70	0.97	5.48	PGSC0003DMT400094021	PGSC0003DMP400065696	PGSC0003DMG400043592	Basic 7S globulin 2 small subunit
CUST_19567_PI426222305	1.93	1.02	0.53	1.31	0.68	0.29	0.95	3.22	1.30	4.45	PGSC0003DMT400023269	PGSC0003DMP400015848	PGSC0003DMG400009012	Conserved gene of unknown function
CUST_19582_PI426222305	3.47	1.44	0.41	2.90	0.84	0.09	0.42	4.58	0.67	7.23	PGSC0003DMT400092749	PGSC0003DMP400064424	PGSC0003DMG400042320	Basic 7S globulin 2 small subunit	MICRO.695.C9_1039
CUST_19621_PI426222305	1.34	0.62	0.46	1.19	0.89	0.44	0.89	2.02	2.30	5.20	PGSC0003DMT400023326	PGSC0003DMP400015896	PGSC0003DMG400009037	Multidrug resistance protein ABC transporter family protein	bf_mxflxxxx_0001g10.t3m.scf_672
CUST_19682_PI426222305	4.48	0.77	0.17	1.18	0.26	0.11	0.75	6.62	1.20	10.56	PGSC0003DMT400064103	PGSC0003DMP400043200	PGSC0003DMG400024910	12-oxophytodienoate reductase	MICRO.8474.C1_647
CUST_19686_PI426222305	1.41	1.64	1.16	2.15	1.53	0.03	0.34	13.34	0.54	21.19	PGSC0003DMT400089181	PGSC0003DMP400060856	PGSC0003DMG400038752	Conserved gene of unknown function
CUST_19763_PI426222305	1.68	0.40	0.24	3.66	2.17	0.30	0.87	2.90	2.06	6.82	PGSC0003DMT400061055	PGSC0003DMP400041109	PGSC0003DMG400023756	Zinc finger protein
CUST_19826_PI426222305	1.11	0.82	0.74	1.37	1.24	0.16	0.59	3.59	2.46	14.92	PGSC0003DMT400061040	PGSC0003DMP400041097	PGSC0003DMG400023751	Basic blue copper protein	cPRO1I10TH_440
CUST_19844_PI426222305	2.16	1.09	0.51	1.00	0.46	0.53	0.94	1.76	1.15	2.14	PGSC0003DMT400064038	PGSC0003DMP400043150	PGSC0003DMG400024890	Receptor protein kinase CLAVATA1	cSTS21E20TH_734
CUST_1987_PI426222305	2.59	0.72	0.28	1.26	0.49	0.21	1.11	5.31	1.06	5.04	PGSC0003DMT400028723	PGSC0003DMP400019530	PGSC0003DMG400011057	Chloroplast lumen common family protein
CUST_19875_PI426222305	1.00	1.44	1.43	1.80	1.79	0.05	1.01	19.30	0.99	18.90	PGSC0003DMT400064018	PGSC0003DMP400043131	PGSC0003DMG402024882	Conserved gene of unknown function
CUST_19880_PI426222305	1.03	1.12	1.09	1.13	1.10	0.36	0.92	2.54	1.51	4.17	PGSC0003DMT400064087	PGSC0003DMP400043185	PGSC0003DMG400024904	C1C-Nt1 protein	bf_mxflxxxx_0003f01.t3m.scf_326
CUST_19911_PI426222305	1.04	1.56	1.50	0.87	0.84	0.29	0.59	2.04	1.43	4.92	PGSC0003DMT400061093	PGSC0003DMP400041138	PGSC0003DMG400023770	Conserved gene of unknown function
CUST_19946_PI426222305	1.32	0.98	0.74	0.96	0.73	0.29	0.89	3.09	1.31	4.55	PGSC0003DMT400049366	PGSC0003DMP400033316	PGSC0003DMG400019179	1-phosphatidylinositol-4,5-bisphosphate phosphodiesterase
CUST_19960_PI426222305	1.07	1.78	1.66	1.86	1.74	0.18	0.44	2.50	1.01	5.71	PGSC0003DMT400049383	PGSC0003DMP400033331	PGSC0003DMG400019185	Diphenol oxidase
CUST_19964_PI426222305	1.18	0.99	0.84	0.87	0.74	0.34	0.87	2.54	1.09	3.16	PGSC0003DMT400049369	PGSC0003DMP400033319	PGSC0003DMG400019179	1-phosphatidylinositol-4,5-bisphosphate phosphodiesterase
CUST_19981_PI426222305	1.26	0.97	0.76	1.00	0.79	0.32	0.81	2.56	1.38	4.34	PGSC0003DMT400049367	PGSC0003DMP400033317	PGSC0003DMG400019179	1-phosphatidylinositol-4,5-bisphosphate phosphodiesterase
CUST_19988_PI426222305	1.34	0.52	0.39	0.97	0.72	0.33	1.08	3.29	2.01	6.12	PGSC0003DMT400049302	PGSC0003DMP400033289	PGSC0003DMG400019161	AtRab GTP-binding protein
CUST_19993_PI426222305	0.47	2.19	4.62	1.81	3.83	0.18	0.37	2.10	1.89	10.81	PGSC0003DMT400049292	PGSC0003DMP400033283	PGSC0003DMG400019158	Short-chain dehydrogenase	bf_suspxxxx_0043d08.t3m.scf_388
CUST_20019_PI426222305	2.94	1.10	0.38	1.79	0.61	0.06	0.30	4.89	0.65	10.47	PGSC0003DMT400049277	PGSC0003DMP400033279	PGSC0003DMG400019153	Alpha-expansin	BF_LBCHXXXX_0010E11_T3M.SCF_212
CUST_20045_PI426222305	1.73	1.37	0.79	1.74	1.00	0.13	0.48	3.86	0.54	4.34	PGSC0003DMT400049234	PGSC0003DMP400033252	PGSC0003DMG400019141	Glyoxal oxidase	bf_mxlfxxxx_0019b03.t3m.scf_245
CUST_20052_PI426222305	1.48	1.31	0.88	1.29	0.87	0.29	0.65	2.22	0.75	2.59	PGSC0003DMT400049365	PGSC0003DMP400033315	PGSC0003DMG400019178	PHD4	MICRO.10898.C1_703
CUST_20073_PI426222305	1.12	0.50	0.45	0.48	0.42	0.01	1.54	103.18	1.97	131.92	PGSC0003DMT400049198	PGSC0003DMP400033225	PGSC0003DMG400019123	Pectinesterase inhibitor	MICRO.14297.C1_664
CUST_20088_PI426222305	1.20	1.15	0.96	1.07	0.89	0.04	0.96	21.46	0.79	17.54	PGSC0003DMT400049230	PGSC0003DMP400033250	PGSC0003DMG400019139	Rop guanine nucleotide exchange factor	MICRO.10223.C1_365
CUST_20217_PI426222305	1.83	1.53	0.84	2.65	1.45	0.16	0.32	2.03	0.62	3.96	PGSC0003DMT400068928	PGSC0003DMP400046552	PGSC0003DMG400026810	Apple; Protein kinase; EGF-like, subtype 2	BPLI11D21TH_717
CUST_20273_PI426222305	1.77	1.05	0.59	1.14	0.64	0.32	0.85	2.66	1.25	3.94	PGSC0003DMT400049811	PGSC0003DMP400033623	PGSC0003DMG400019348	Ice binding protein	MICRO.3366.C1_1273
CUST_20275_PI426222305	1.37	0.87	0.63	0.71	0.52	0.33	1.32	4.01	1.58	4.82	PGSC0003DMT400049677	PGSC0003DMP400033533	PGSC0003DMG400019302	Nt-iaa4.5 deduced protein
CUST_2042_PI426222305	0.91	1.24	1.37	0.93	1.03	0.14	1.15	8.20	4.01	28.59	PGSC0003DMT400028603	PGSC0003DMP400019444	PGSC0003DMG400011009	Subtilisin inhibitor 1
CUST_20657_PI426222305	0.35	1.47	4.19	1.09	3.11	0.12	1.13	9.17	1.33	10.79	PGSC0003DMT400011651	PGSC0003DMP400008096	PGSC0003DMG400004580	Transcription factor bHLH62	MICRO.10268.C2_636
CUST_20679_PI426222305	1.17	0.88	0.76	1.57	1.34	0.12	0.69	5.88	1.27	10.80	PGSC0003DMT400088065	PGSC0003DMP400059740	PGSC0003DMG400037636	Conserved gene of unknown function
CUST_20848_PI426222305	1.40	0.87	0.62	1.95	1.40	0.20	0.43	2.16	0.95	4.81	PGSC0003DMT400011839	PGSC0003DMP400008227	PGSC0003DMG400004649	GRAS family transcription factor	MICRO.6205.C1_723
CUST_2086_PI426222305	0.94	1.33	1.41	1.32	1.40	0.12	0.76	6.19	1.91	15.48	PGSC0003DMT400027148	PGSC0003DMP400018521	PGSC0003DMG400010470	Subtilase
CUST_21000_PI426222305	1.15	1.15	1.00	0.88	0.76	0.11	1.01	9.59	0.95	9.00	PGSC0003DMT400040874	PGSC0003DMP400027728	PGSC0003DMG400015806	Serine/threonine-protein kinase PBS1	bf_ivrootxx_0020g09.t3m.scf_570
CUST_21080_PI426222305	1.19	0.53	0.45	1.09	0.91	0.27	1.09	4.08	2.39	8.94	PGSC0003DMT400020398	PGSC0003DMP400013892	PGSC0003DMG400007883	Ring finger protein
CUST_21180_PI426222305	1.19	1.01	0.85	1.84	1.54	0.05	0.59	12.29	0.82	16.98	PGSC0003DMT400020286	PGSC0003DMP400013826	PGSC0003DMG400007844	Glutathione S-transferase	bf_cswbxxxx_0021g10.t3m.scf_602
CUST_2123_PI426222305	0.97	1.25	1.28	1.24	1.28	0.11	0.71	6.37	1.64	14.74	PGSC0003DMT400087226	PGSC0003DMP400058901	PGSC0003DMG400036797	Subtilase
CUST_21230_PI426222305	2.67	3.63	1.36	3.95	1.48	0.01	0.02	2.13	0.03	3.41	PGSC0003DMT400020180	PGSC0003DMP400013753	PGSC0003DMG400007801	Anthocyanin acyltransferase
CUST_21237_PI426222305	1.63	1.21	0.74	1.06	0.65	0.32	0.42	1.30	1.34	4.16	PGSC0003DMT400020334	PGSC0003DMP400013854	PGSC0003DMG400007862	SRF3
CUST_21261_PI426222305	1.87	1.47	0.79	1.03	0.55	0.23	0.63	2.76	1.33	5.85	PGSC0003DMT400020333	PGSC0003DMP400013853	PGSC0003DMG400007862	LRR receptor-like kinase	bf_mxlfxxxx_0054b10.t3m.scf_430
CUST_21289_PI426222305	1.39	0.06	0.04	1.30	0.94	0.02	1.63	90.76	0.68	38.01	PGSC0003DMT400020382	PGSC0003DMP400013885	PGSC0003DMG400007879	Protein WAX2	MICRO.7887.C1_504
CUST_21306_PI426222305	0.76	1.21	1.59	0.93	1.22	0.30	0.64	2.13	2.18	7.23	PGSC0003DMT400022066	PGSC0003DMP400015030	PGSC0003DMG400008560	Conserved gene of unknown function	BF_LBCHXXXX_0037E11_T3M.SCF_256
CUST_21386_PI426222305	1.64	2.49	1.52	1.52	0.93	0.01	0.20	14.47	0.33	23.28	PGSC0003DMT400070159	PGSC0003DMP400047435	PGSC0003DMG402027271	Catechol O-methyltransferase
CUST_21389_PI426222305	2.21	0.92	0.42	1.31	0.59	0.27	0.70	2.59	1.66	6.10	PGSC0003DMT400070157	PGSC0003DMP400047433	PGSC0003DMG400027270	Conserved gene of unknown function
CUST_21413_PI426222305	1.42	1.10	0.77	1.26	0.89	0.27	0.63	2.33	0.94	3.47	PGSC0003DMT400070007	PGSC0003DMP400047313	PGSC0003DMG400027227	Glycosyltransferase QUASIMODO1
CUST_21429_PI426222305	1.31	0.86	0.66	0.94	0.72	0.32	1.40	4.44	1.41	4.47	PGSC0003DMT400050821	PGSC0003DMP400034307	PGSC0003DMG400019740	Disease resistance protein
CUST_21440_PI426222305	1.83	2.75	1.50	1.73	0.94	0.02	0.25	15.07	0.36	21.30	PGSC0003DMT400070160	PGSC0003DMP400047436	PGSC0003DMG402027271	Catechol O-methyltransferase
CUST_21486_PI426222305	2.02	1.06	0.53	1.39	0.69	0.09	0.64	7.44	1.10	12.79	PGSC0003DMT400050806	PGSC0003DMP400034297	PGSC0003DMG400019732	Disease resistance protein	BF_LBCHXXXX_0023F09_T3M.SCF_95
CUST_2168_PI426222305	1.98	1.70	0.86	1.07	0.54	0.19	0.74	3.91	1.21	6.38	PGSC0003DMT400028621	PGSC0003DMP400019454	PGSC0003DMG400011014	Conserved gene of unknown function	bf_stolxxxx_0061d03.t3m.scf_492
CUST_217_PI426222305	1.12	0.57	0.51	1.06	0.95	0.14	0.87	6.05	1.93	13.35	PGSC0003DMT400022187	PGSC0003DMP400015130	PGSC0003DMG400008609	Nucleic acid binding protein
CUST_2173_PI426222305	1.49	0.82	0.55	0.74	0.50	0.38	1.21	3.23	1.69	4.51	PGSC0003DMT400072314	PGSC0003DMP400048891	PGSC0003DMG400028140	Ring finger protein	MICRO.8836.C1_427
CUST_2177_PI426222305	1.43	1.42	0.99	1.37	0.95	0.08	0.76	9.98	0.82	10.89	PGSC0003DMT400072459	PGSC0003DMP400048999	PGSC0003DMG400028191	Auxin efflux carrier	MICRO.16081.C1_687
CUST_21772_PI426222305	1.09	1.08	0.99	1.29	1.18	0.08	0.91	10.86	1.02	12.24	PGSC0003DMT400051159	PGSC0003DMP400034501	PGSC0003DMG400019869	Conserved gene of unknown function
CUST_21791_PI426222305	1.11	0.48	0.43	1.07	0.96	0.05	0.85	17.06	1.67	33.51	PGSC0003DMT400055281	PGSC0003DMP400037200	PGSC0003DMG400021464	Conserved gene of unknown function	MICRO.3989.C2_241
CUST_21794_PI426222305	1.14	0.56	0.49	1.10	0.96	0.21	1.11	5.27	2.33	11.08	PGSC0003DMT400055322	PGSC0003DMP400037231	PGSC0003DMG400021474	NAC domain protein	MICRO.12941.C1_731
CUST_21920_PI426222305	1.27	1.37	1.08	1.39	1.09	0.11	0.31	2.78	0.68	6.12	PGSC0003DMT400056394	PGSC0003DMP400037949	PGSC0003DMG400021912	FH protein NFH2
CUST_21942_PI426222305	1.23	1.36	1.11	1.35	1.10	0.09	0.28	3.13	0.61	6.88	PGSC0003DMT400056393	PGSC0003DMP400037948	PGSC0003DMG400021912	FH protein NFH2	bf_arrayxxx_0015d09.t7m.scf_653
CUST_22014_PI426222305	0.92	1.05	1.14	1.16	1.27	0.38	0.93	2.46	2.25	5.94	PGSC0003DMT400042032	PGSC0003DMP400028482	PGSC0003DMG400016302	Class IV chitinase
CUST_22087_PI426222305	1.23	0.62	0.51	0.93	0.76	0.15	1.38	9.53	2.84	19.55	PGSC0003DMT400042146	PGSC0003DMP400028569	PGSC0003DMG400016345	Conserved gene of unknown function
CUST_221_PI426222305	2.03	1.29	0.64	1.58	0.78	0.12	0.38	3.23	0.57	4.88	PGSC0003DMT400031392	PGSC0003DMP400021286	PGSC0003DMG400012034	Conserved gene of unknown function	bf_ivrootxx_0049e03.t3m.scf_542
CUST_22112_PI426222305	3.09	1.90	0.61	1.67	0.54	0.03	0.14	4.11	0.38	11.28	PGSC0003DMT400041982	PGSC0003DMP400028450	PGSC0003DMG400016283	Knolle	MICRO.15499.C1_637
CUST_22206_PI426222305	1.38	1.10	0.79	1.02	0.74	0.19	0.84	4.39	1.31	6.89	PGSC0003DMT400023457	PGSC0003DMP400015992	PGSC0003DMG400009081	Pectinesterase
CUST_22207_PI426222305	1.16	0.98	0.85	0.97	0.83	0.22	0.94	4.28	1.16	5.31	PGSC0003DMT400047722	PGSC0003DMP400032321	PGSC0003DMG400018548	Protein ABIL2
CUST_2222_PI426222305	1.32	1.17	0.88	1.20	0.91	0.15	0.62	4.15	1.17	7.79	PGSC0003DMT400028628	PGSC0003DMP400019461	PGSC0003DMG400011018	UPF0503 protein, chloroplastic	cSTA8J10TH_10
CUST_22249_PI426222305	1.61	0.95	0.59	0.78	0.48	0.26	0.99	3.86	1.58	6.15	PGSC0003DMT400023455	PGSC0003DMP400015990	PGSC0003DMG400009081	Pectin methylesterase 1	MICRO.11186.C1_553
CUST_22358_PI426222305	1.33	2.65	1.99	1.96	1.47	0.10	0.69	6.93	0.63	6.41	PGSC0003DMT400039556	PGSC0003DMP400026820	PGSC0003DMG400015302	Conserved gene of unknown function
CUST_22388_PI426222305	5.66	1.43	0.25	4.73	0.84	0.04	0.23	6.47	0.50	13.78	PGSC0003DMT400039555	PGSC0003DMP400026819	PGSC0003DMG400015301	Conserved gene of unknown function
CUST_22390_PI426222305	1.63	1.27	0.78	1.39	0.85	0.18	0.31	1.70	0.59	3.24	PGSC0003DMT400039214	PGSC0003DMP400026601	PGSC0003DMG400015162	Protein kinase
CUST_22398_PI426222305	2.75	1.81	0.66	2.62	0.95	0.06	0.24	4.20	0.33	5.78	PGSC0003DMT400039298	PGSC0003DMP400026661	PGSC0003DMG400015199	Conserved gene of unknown function
CUST_22446_PI426222305	1.16	1.14	0.99	1.16	1.00	0.22	0.63	2.91	1.52	7.02	PGSC0003DMT400039316	PGSC0003DMP400026674	PGSC0003DMG400015206	Conserved gene of unknown function
CUST_22479_PI426222305	1.87	0.51	0.27	1.01	0.54	0.12	0.83	6.94	1.76	14.77	PGSC0003DMT400039557	PGSC0003DMP400026821	PGSC0003DMG400015303	Conserved gene of unknown function
CUST_22532_PI426222305	0.91	0.67	0.73	1.03	1.13	0.18	1.40	7.95	2.00	11.36	PGSC0003DMT400039197	PGSC0003DMP400026590	PGSC0003DMG400015156	Conserved gene of unknown function	BF_CSCHXXXX_0019F11.T3M.SCF_658
CUST_22558_PI426222305	0.97	1.71	1.76	1.33	1.37	0.53	0.76	1.42	1.07	2.02	PGSC0003DMT400078288	PGSC0003DMP400053024	PGSC0003DMG401030469	Cinnamic acid 4-hydroxylase	MICRO.2260.C4_592
CUST_22576_PI426222305	2.02	1.30	0.65	1.17	0.58	0.09	0.63	7.27	0.99	11.48	PGSC0003DMT400078244	PGSC0003DMP400052987	PGSC0003DMG400030450	Protein kinase
CUST_22645_PI426222305	1.14	1.24	1.08	0.72	0.63	0.40	0.43	1.07	2.55	6.42	PGSC0003DMT400078126	PGSC0003DMP400052892	PGSC0003DMG400030384	Conserved gene of unknown function	MICRO.10251.C1_443
CUST_22660_PI426222305	1.49	0.70	0.47	1.30	0.87	0.16	0.27	1.64	1.70	10.36	PGSC0003DMT400078103	PGSC0003DMP400052877	PGSC0003DMG400030376	Laccase	bf_lbchxxxx_0062c05.t3m.scf_330
CUST_22664_PI426222305	2.80	1.84	0.66	2.13	0.76	0.19	0.39	2.11	0.54	2.91	PGSC0003DMT400078298	PGSC0003DMP400053033	PGSC0003DMG400030474	Nodulation receptor kinase	cSTB21F14TH_493
CUST_22723_PI426222305	1.68	0.78	0.46	1.65	0.99	0.28	0.61	2.15	1.84	6.52	PGSC0003DMT400078147	PGSC0003DMP400052903	PGSC0003DMG400030396	Conserved gene of unknown function	MICRO.14862.C2_140
CUST_2274_PI426222305	1.45	0.54	0.37	1.29	0.89	0.09	1.06	11.71	0.89	9.80	PGSC0003DMT400028725	PGSC0003DMP400019532	PGSC0003DMG400011057	Conserved gene of unknown function
CUST_22771_PI426222305	5.22	2.50	0.48	2.95	0.57	0.08	0.29	3.48	0.39	4.70	PGSC0003DMT400078033	PGSC0003DMP400052830	PGSC0003DMG400030351	Cdc6
CUST_22810_PI426222305	1.72	0.75	0.44	1.67	0.97	0.32	0.57	1.78	1.99	6.24	PGSC0003DMT400078148	PGSC0003DMP400052904	PGSC0003DMG400030396	Conserved gene of unknown function	MICRO.14862.C1_111
CUST_22812_PI426222305	2.17	1.08	0.50	0.93	0.43	0.09	1.14	12.02	1.63	17.19	PGSC0003DMT400078182	PGSC0003DMP400052934	PGSC0003DMG400030415	Expansin18	MICRO.6365.C2_270
CUST_22827_PI426222305	2.19	1.46	0.67	1.27	0.58	0.09	0.75	8.55	0.99	11.23	PGSC0003DMT400078243	PGSC0003DMP400052986	PGSC0003DMG400030450	Protein kinase	bf_arrayxxx_0076a04.t7m.scf_21
CUST_22912_PI426222305	0.83	1.28	1.56	0.97	1.18	0.39	1.12	2.90	1.02	2.63	PGSC0003DMT400076711	PGSC0003DMP400051982	PGSC0003DMG400029834	Aberrant large forked product	MICRO.11910.C1_817
CUST_22987_PI426222305	2.04	0.81	0.40	1.54	0.76	0.40	0.63	1.58	2.98	7.51	PGSC0003DMT400076725	PGSC0003DMP400051990	PGSC0003DMG400029838	ATP binding protein
CUST_23027_PI426222305	1.76	1.93	1.09	1.31	0.74	0.10	0.25	2.48	0.69	6.95	PGSC0003DMT400076758	PGSC0003DMP400052016	PGSC0003DMG400029852	Type-a response regulator	bf_cswbxxxx_0064e05.t3m.scf_81
CUST_23034_PI426222305	2.23	1.14	0.51	1.61	0.72	0.05	1.02	18.54	0.83	15.06	PGSC0003DMT400021049	PGSC0003DMP400014331	PGSC0003DMG400008146	Leucine-rich repeat receptor kinase	bf_mxflxxxx_0040h10.t3m.scf_293
CUST_23055_PI426222305	0.93	0.81	0.87	1.28	1.38	0.13	1.09	8.52	1.57	12.33	PGSC0003DMT400021072	PGSC0003DMP400014349	PGSC0003DMG400008157	Conserved gene of unknown function
CUST_23196_PI426222305	1.94	0.64	0.33	0.70	0.36	0.08	1.31	17.07	1.30	16.95	PGSC0003DMT400025150	PGSC0003DMP400017159	PGSC0003DMG400009720	1-aminocyclopropane-1-carboxylate oxidase	BF_LBCHXXXX_0036D12_T3M.SCF_281
CUST_23425_PI426222305	1.25	0.72	0.57	1.10	0.88	0.28	0.99	3.52	1.90	6.79	PGSC0003DMT400064904	PGSC0003DMP400043757	PGSC0003DMG400025206	Acyltransferase	MICRO.8284.C1_1265
CUST_23750_PI426222305	2.05	1.46	0.71	1.70	0.83	0.10	0.29	2.83	0.41	4.05	PGSC0003DMT400002349	PGSC0003DMP400001702	PGSC0003DMG400000897	LysM domain GPI-anchored protein 1	cSTE8K1TH_549
CUST_23754_PI426222305	1.75	0.63	0.36	1.27	0.72	0.16	0.90	5.65	1.96	12.33	PGSC0003DMT400002370	PGSC0003DMP400001720	PGSC0003DMG400000908	Zinc finger protein	MICRO.4302.C3_474
CUST_23831_PI426222305	1.36	1.05	0.77	1.09	0.80	0.47	0.65	1.37	1.13	2.40	PGSC0003DMT400021155	PGSC0003DMP400014406	PGSC0003DMG400008191	Puromycin-sensitive aminopeptidase	MICRO.5910.C1_1231
CUST_23861_PI426222305	4.16	2.50	0.60	3.91	0.94	0.07	0.13	1.88	0.21	2.93	PGSC0003DMT400076470	PGSC0003DMP400051807	PGSC0003DMG400029738	LEXYL2 protein
CUST_2388_PI426222305	1.76	0.76	0.43	0.68	0.39	0.49	1.01	2.06	1.70	3.47	PGSC0003DMT400072567	PGSC0003DMP400049084	PGSC0003DMG400028236	Conserved gene of unknown function	MICRO.8724.C1_651
CUST_2390_PI426222305	0.81	1.16	1.44	1.13	1.40	0.11	0.72	6.35	1.93	16.96	PGSC0003DMT400028525	PGSC0003DMP400019405	PGSC0003DMG400010985	Subtilase
CUST_23938_PI426222305	3.92	2.09	0.53	3.27	0.83	0.05	0.10	1.97	0.18	3.76	PGSC0003DMT400076468	PGSC0003DMP400051805	PGSC0003DMG400029738	Beta-glucosidase
CUST_240_PI426222305	3.66	1.97	0.54	2.16	0.59	0.04	0.33	9.48	0.39	10.99	PGSC0003DMT400024240	PGSC0003DMP400016553	PGSC0003DMG400009361	Chromosome-associated kinesin KIF4A
CUST_24017_PI426222305	1.10	1.21	1.10	1.14	1.04	0.38	0.53	1.38	0.85	2.22	PGSC0003DMT400032782	PGSC0003DMP400022296	PGSC0003DMG400012586	Conserved gene of unknown function	MICRO.8976.C1_493
CUST_2413_PI426222305	0.91	1.60	1.76	2.01	2.21	0.08	0.69	8.24	0.47	5.59	PGSC0003DMT400072642	PGSC0003DMP400049141	PGSC0003DMG400028267	Transferase, transferring glycosyl groups
CUST_24174_PI426222305	1.82	1.35	0.74	2.23	1.23	0.13	0.73	5.40	0.70	5.20	PGSC0003DMT400017083	PGSC0003DMP400011794	PGSC0003DMG400006668	Conserved gene of unknown function	bf_mxflxxxx_0038b07.t3m.scf_1
CUST_24269_PI426222305	1.25	1.39	1.12	1.67	1.34	0.03	0.74	22.55	0.81	24.54	PGSC0003DMT400056815	PGSC0003DMP400038198	PGSC0003DMG400022097	Conserved gene of unknown function
CUST_24325_PI426222305	2.58	1.84	0.71	1.46	0.56	0.31	0.50	1.60	0.69	2.21	PGSC0003DMT400022548	PGSC0003DMP400015375	PGSC0003DMG400008740	Cytosolic aconitase
CUST_24355_PI426222305	1.31	0.86	0.66	1.11	0.85	0.52	0.97	1.87	1.65	3.19	PGSC0003DMT400035699	PGSC0003DMP400024274	PGSC0003DMG401013731	Kinase
CUST_2439_PI426222305	1.09	0.78	0.71	0.91	0.84	0.24	0.99	4.19	2.28	9.59	PGSC0003DMT400028761	PGSC0003DMP400019555	PGSC0003DMG400011069	Zeamatin
CUST_24453_PI426222305	1.55	1.38	0.89	1.66	1.07	0.23	0.47	2.00	0.66	2.84	PGSC0003DMT400035737	PGSC0003DMP400024299	PGSC0003DMG400013747	Conserved gene of unknown function	BF_LBCHXXXX_0026H03_T3M.SCF_263
CUST_24476_PI426222305	1.01	1.14	1.12	1.09	1.08	0.24	1.60	6.64	1.67	6.93	PGSC0003DMT400089776	PGSC0003DMP400061451	PGSC0003DMG400039347	Reticuline oxidase	MICRO.8885.C1_636
CUST_24486_PI426222305	1.91	1.87	0.98	2.27	1.19	0.03	0.20	7.81	0.37	14.18	PGSC0003DMT400054692	PGSC0003DMP400036786	PGSC0003DMG400021235	Conserved gene of unknown function	MICRO.18190.C1_541
CUST_24531_PI426222305	3.19	1.71	0.54	2.10	0.66	0.05	0.29	5.84	0.39	8.01	PGSC0003DMT400054465	PGSC0003DMP400036648	PGSC0003DMG400021139	Actin binding protein	bf_ivrootxx_0048c03.t3m.scf_461
CUST_24556_PI426222305	2.07	1.81	0.87	2.30	1.11	0.04	0.12	2.92	0.26	6.39	PGSC0003DMT400054383	PGSC0003DMP400036586	PGSC0003DMG400021106	Patellin-4
CUST_24560_PI426222305	1.31	1.33	1.02	1.32	1.01	0.26	0.52	2.05	0.86	3.38	PGSC0003DMT400054423	PGSC0003DMP400036617	PGSC0003DMG400021125	PHAVOLUTA-like HD-ZIPIII protein
CUST_24570_PI426222305	2.23	1.88	0.84	2.41	1.08	0.04	0.13	2.87	0.25	5.66	PGSC0003DMT400054384	PGSC0003DMP400036587	PGSC0003DMG400021106	Patellin-4	bf_arrayxxx_0058c06.t7m.scf_714
CUST_24617_PI426222305	0.79	0.97	1.22	0.86	1.09	0.11	1.51	13.20	2.34	20.49	PGSC0003DMT400054457	PGSC0003DMP400036642	PGSC0003DMG400021136	Cytochrome P450
CUST_24627_PI426222305	2.14	1.28	0.60	1.59	0.74	0.14	0.55	3.95	0.69	5.02	PGSC0003DMT400054620	PGSC0003DMP400036749	PGSC0003DMG400021198	Subtilase family protein
CUST_24644_PI426222305	1.10	0.96	0.87	1.14	1.04	0.51	0.65	1.27	1.46	2.85	PGSC0003DMT400054369	PGSC0003DMP400036572	PGSC0003DMG400021103	Conserved gene of unknown function	MICRO.891.C1_868
CUST_24661_PI426222305	2.17	1.33	0.61	1.59	0.74	0.12	0.55	4.56	0.77	6.40	PGSC0003DMT400054619	PGSC0003DMP400036748	PGSC0003DMG400021198	Subtilase family protein
CUST_24794_PI426222305	1.02	1.34	1.32	2.21	2.17	0.12	0.42	3.59	1.13	9.75	PGSC0003DMT400045236	PGSC0003DMP400030651	PGSC0003DMG400017550	Glycine-rich protein TomR2	POAE826TP_277
CUST_24798_PI426222305	2.46	1.86	0.76	2.28	0.93	0.12	0.42	3.44	0.42	3.47	PGSC0003DMT400045156	PGSC0003DMP400030588	PGSC0003DMG400017514	Abscisic acid receptor PYL1	MICRO.16331.C1_668
CUST_24893_PI426222305	2.07	1.28	0.62	1.69	0.82	0.32	0.64	2.00	0.94	2.94	PGSC0003DMT400024013	PGSC0003DMP400016384	PGSC0003DMG400009290	Extensin-3	MICRO.15022.C1_803
CUST_24937_PI426222305	1.49	0.85	0.57	1.11	0.74	0.19	0.40	2.13	1.08	5.78	PGSC0003DMT400045208	PGSC0003DMP400030630	PGSC0003DMG400017539	Senescence-associated protein 5	cSTA1N7TH_274
CUST_24942_PI426222305	1.06	0.86	0.81	1.03	0.97	0.48	1.40	2.92	1.36	2.85	PGSC0003DMT400024027	PGSC0003DMP400016393	PGSC0003DMG400009296	Conserved gene of unknown function	MICRO.11085.C1_91
CUST_25067_PI426222305	0.96	0.68	0.71	1.18	1.22	0.16	0.98	6.28	1.63	10.48	PGSC0003DMT400028294	PGSC0003DMP400019266	PGSC0003DMG400010902	Conserved gene of unknown function
CUST_25071_PI426222305	1.29	1.34	1.04	1.56	1.21	0.11	0.35	3.15	0.61	5.49	PGSC0003DMT400028289	PGSC0003DMP400019263	PGSC0003DMG400010900	Cytosolic acetoacetyl-coenzyme A thiolase	BF_TUBSXXXX_0030H11_T3M.SCF_358
CUST_251_PI426222305	0.91	1.43	1.57	1.61	1.78	0.32	0.91	2.80	1.31	4.04	PGSC0003DMT400024190	PGSC0003DMP400016522	PGSC0003DMG400009349	Mads box protein
CUST_25126_PI426222305	2.80	0.88	0.31	1.29	0.46	0.16	0.78	5.01	0.78	5.04	PGSC0003DMT400014980	PGSC0003DMP400010365	PGSC0003DMG400005846	Short chain dehydrogenase	MICRO.14212.C2_1314
CUST_25231_PI426222305	0.95	0.94	0.98	1.50	1.57	0.21	0.95	4.60	2.22	10.74	PGSC0003DMT400014828	PGSC0003DMP400010267	PGSC0003DMG400005792	Nucleoside diphosphate kinase
CUST_25257_PI426222305	1.16	1.32	1.14	1.36	1.17	0.24	0.39	1.59	0.84	3.47	PGSC0003DMT400034526	PGSC0003DMP400023469	PGSC0003DMG400013271	Blue (Type 1) copper domain
CUST_25285_PI426222305	1.83	1.08	0.59	1.43	0.78	0.29	0.43	1.47	0.90	3.05	PGSC0003DMT400034471	PGSC0003DMP400023433	PGSC0003DMG400013248	Lipoxygenase
CUST_25296_PI426222305	1.84	0.84	0.45	1.93	1.05	0.10	0.53	5.16	1.13	10.92	PGSC0003DMT400034583	PGSC0003DMP400023510	PGSC0003DMG400013292	Hydrolase, hydrolyzing O-glycosyl compounds
CUST_2532_PI426222305	3.22	1.86	0.58	2.30	0.71	0.02	0.14	8.21	0.27	15.36	PGSC0003DMT400072212	PGSC0003DMP400048817	PGSC0003DMG400028099	B-type cyclin
CUST_25351_PI426222305	1.08	0.90	0.84	1.23	1.14	0.61	0.72	1.18	1.41	2.32	PGSC0003DMT400034757	PGSC0003DMP400023641	PGSC0003DMG400013354	Heterogeneous nuclear ribonucleoprotein 27C
CUST_25378_PI426222305	2.42	1.16	0.48	1.48	0.61	0.49	0.70	1.45	1.20	2.46	PGSC0003DMT400034473	PGSC0003DMP400023435	PGSC0003DMG400013248	Lipoxygenase
CUST_25391_PI426222305	1.46	0.72	0.50	1.81	1.24	0.22	0.88	4.04	1.33	6.09	PGSC0003DMT400034746	PGSC0003DMP400023634	PGSC0003DMG400013350	Conserved gene of unknown function
CUST_25440_PI426222305	1.17	1.20	1.03	1.73	1.49	0.33	0.84	2.55	1.82	5.53	PGSC0003DMT400034753	PGSC0003DMP400023637	PGSC0003DMG400013352	Dopamine beta-monooxygenase	cPRO19N2TH_561
CUST_25443_PI426222305	2.25	0.61	0.27	0.58	0.26	0.13	1.39	11.03	1.82	14.51	PGSC0003DMT400034489	PGSC0003DMP400023447	PGSC0003DMG400013256	ERF transcription factor 5
CUST_25538_PI426222305	1.24	1.41	1.14	1.22	0.98	0.15	0.77	5.27	1.07	7.34	PGSC0003DMT400022424	PGSC0003DMP400015283	PGSC0003DMG400008692	Calcium ion binding protein
CUST_25591_PI426222305	1.22	0.92	0.75	1.12	0.91	0.50	0.99	1.98	1.57	3.16	PGSC0003DMT400029325	PGSC0003DMP400019956	PGSC0003DMG400011269	Calmodulin-binding protein family
CUST_25628_PI426222305	3.61	2.00	0.55	2.48	0.69	0.11	0.34	3.13	0.47	4.36	PGSC0003DMT400037341	PGSC0003DMP400025379	PGSC0003DMG400014408	Fasciclin-like arabinogalactan protein 10	167C11AF.esd_234
CUST_25638_PI426222305	1.33	1.20	0.91	1.28	0.97	0.12	0.45	3.78	0.87	7.32	PGSC0003DMT400029318	PGSC0003DMP400019953	PGSC0003DMG400011266	Catechol O-methyltransferase	MICRO.1906.C1_1200
CUST_25644_PI426222305	1.19	1.43	1.20	1.36	1.14	0.14	0.84	6.11	1.20	8.72	PGSC0003DMT400022423	PGSC0003DMP400015282	PGSC0003DMG400008692	Troponin C, skeletal muscle	MICRO.9290.C1_979
CUST_25722_PI426222305	1.13	1.08	0.95	1.07	0.94	0.51	0.74	1.46	1.16	2.27	PGSC0003DMT400029234	PGSC0003DMP400019895	PGSC0003DMG400011242	NEDD8 RUB2	MICRO.10126.C1_1
CUST_258_PI426222305	0.98	0.92	0.94	0.90	0.92	0.55	1.00	1.83	1.26	2.31	PGSC0003DMT400005470	PGSC0003DMP400003820	PGSC0003DMG400002133	Purine transporter	MICRO.9961.C1_518
CUST_25841_PI426222305	2.31	1.26	0.55	1.28	0.56	0.40	0.70	1.76	1.02	2.53	PGSC0003DMT400051918	PGSC0003DMP400034968	PGSC0003DMG400020149	Succinyl CoA ligase beta subunit	bf_mxflxxxx_0046d01.t3m.scf_172
CUST_25861_PI426222305	1.38	1.03	0.75	1.56	1.13	0.12	0.59	4.78	0.98	7.95	PGSC0003DMT400051992	PGSC0003DMP400035027	PGSC0003DMG400020178	Serine-threonine protein kinase, plant-type	bf_cswbxxxx_0053a02.t3m.scf_179
CUST_25866_PI426222305	1.23	0.87	0.71	0.77	0.63	0.28	1.10	3.88	1.70	6.00	PGSC0003DMT400051989	PGSC0003DMP400035025	PGSC0003DMG400020177	Conserved gene of unknown function
CUST_25913_PI426222305	1.31	1.17	0.89	1.19	0.91	0.29	0.54	1.88	0.95	3.33	PGSC0003DMT400051718	PGSC0003DMP400034819	PGSC0003DMG400020080	Glutaredoxin S12	MICRO.1036.C1_322
CUST_26000_PI426222305	1.30	0.85	0.66	0.57	0.44	0.17	1.62	9.77	2.02	12.19	PGSC0003DMT400051990	PGSC0003DMP400035026	PGSC0003DMG400020177	Conserved gene of unknown function	cSTE8O2TH_711
CUST_26048_PI426222305	1.04	1.23	1.18	0.91	0.88	0.75	0.90	1.20	1.64	2.21	PGSC0003DMT400052489	PGSC0003DMP400035389	PGSC0003DMG400020370	Integrin-linked protein kinase	POAB678TV_868
CUST_26077_PI426222305	0.88	1.38	1.56	1.27	1.44	0.11	0.48	4.17	0.86	7.57	PGSC0003DMT400052553	PGSC0003DMP400035427	PGSC0003DMG400020391	Multidrug resistance pump	bf_cswbxxxx_0039b04.t3m.scf_141
CUST_26107_PI426222305	2.61	1.25	0.48	1.93	0.74	0.06	0.49	7.89	0.62	10.08	PGSC0003DMT400041798	PGSC0003DMP400028323	PGSC0003DMG400016213	1-aminocyclopropane-1-carboxylate oxidase
CUST_26161_PI426222305	1.76	1.78	1.01	1.32	0.75	0.35	0.53	1.50	0.82	2.32	PGSC0003DMT400041803	PGSC0003DMP400028327	PGSC0003DMG400016216	1,3-beta glucanase	MICRO.5665.C2_1163
CUST_26170_PI426222305	1.29	1.41	1.10	1.41	1.10	0.27	0.35	1.29	0.63	2.31	PGSC0003DMT400041787	PGSC0003DMP400028315	PGSC0003DMG400016208	Phosphofructokinase
CUST_26187_PI426222305	2.06	1.65	0.80	2.28	1.11	0.10	0.25	2.54	0.45	4.60	PGSC0003DMT400041850	PGSC0003DMP400028363	PGSC0003DMG400016240	Beta-hexosaminidase	bf_mxflxxxx_0036d12.t3m.scf_468
CUST_26238_PI426222305	2.35	1.35	0.57	1.45	0.62	0.09	0.24	2.76	0.52	5.85	PGSC0003DMT400041748	PGSC0003DMP400028283	PGSC0003DMG400016188	ATP binding protein	cSTE10D12TH_611
CUST_26246_PI426222305	2.18	1.17	0.54	1.64	0.75	0.04	0.28	6.73	0.39	9.59	PGSC0003DMT400041718	PGSC0003DMP400028263	PGSC0003DMG400016176	Conserved gene of unknown function	BF_TUBSXXXX_0012H03_T3M.SCF_368
CUST_26272_PI426222305	1.13	0.63	0.56	1.18	1.05	0.34	1.33	3.90	1.20	3.51	PGSC0003DMT400041712	PGSC0003DMP400028257	PGSC0003DMG400016172	Leucine zipper-ef-hand containing transmembrane protein	MICRO.1070.C1_983
CUST_26279_PI426222305	1.02	1.09	1.07	1.07	1.05	0.55	0.94	1.73	1.26	2.32	PGSC0003DMT400041614	PGSC0003DMP400028175	PGSC0003DMG400016131	Conserved gene of unknown function	MICRO.7679.C2_995
CUST_26485_PI426222305	1.00	1.15	1.15	1.27	1.27	0.50	0.78	1.55	1.19	2.37	PGSC0003DMT400037023	PGSC0003DMP400025143	PGSC0003DMG400014269	SEU1 protein
CUST_26497_PI426222305	0.90	1.47	1.63	1.11	1.22	0.63	0.96	1.53	1.29	2.05	PGSC0003DMT400037131	PGSC0003DMP400025218	PGSC0003DMG400014315	F-box family protein
CUST_26548_PI426222305	2.02	1.18	0.58	1.78	0.88	0.24	0.42	1.76	1.03	4.35	PGSC0003DMT400000929	PGSC0003DMP400000688	PGSC0003DMG400000348	Meiotic nuclear division protein 1 homolog
CUST_26671_PI426222305	3.16	2.32	0.74	1.96	0.62	0.03	0.18	6.90	0.19	7.36	PGSC0003DMT400000736	PGSC0003DMP400000543	PGSC0003DMG400000270	O-methyltransferase
CUST_26777_PI426222305	1.02	1.41	1.38	1.09	1.07	0.49	0.79	1.60	1.68	3.39	PGSC0003DMT400046104	PGSC0003DMP400031225	PGSC0003DMG400017895	Wound-induced protein 1	bf_mxlfxxxx_0070h06.t3m.scf_612
CUST_26834_PI426222305	3.15	0.84	0.27	0.55	0.18	0.15	1.18	7.64	1.93	12.52	PGSC0003DMT400035266	PGSC0003DMP400023983	PGSC0003DMG400013548	BI1	bf_suspxxxx_0042a10.t3m.scf_365
CUST_26842_PI426222305	1.20	2.55	2.13	2.59	2.16	0.16	0.72	4.42	0.86	5.32	PGSC0003DMT400035267	PGSC0003DMP400023984	PGSC0003DMG400013549	SAUR family protein	MICRO.10824.C2_129
CUST_26861_PI426222305	0.94	2.36	2.50	1.27	1.34	0.02	1.01	44.65	0.98	43.04	PGSC0003DMT400035264	PGSC0003DMP400023982	PGSC0003DMG400013547	Sucrose sythase	MICRO.11204.C1_485
CUST_26879_PI426222305	2.42	1.90	0.78	2.37	0.98	0.03	0.11	4.41	0.28	11.01	PGSC0003DMT400035283	PGSC0003DMP400023995	PGSC0003DMG400013558	Conserved gene of unknown function	MICRO.9893.C1_656
CUST_26966_PI426222305	4.13	2.12	0.51	2.65	0.64	0.06	0.36	5.67	0.50	7.99	PGSC0003DMT400067118	PGSC0003DMP400045274	PGSC0003DMG400026091	Cyclin A2
CUST_26967_PI426222305	2.52	1.75	0.69	2.04	0.81	0.11	0.27	2.36	0.43	3.78	PGSC0003DMT400067211	PGSC0003DMP400045341	PGSC0003DMG400026132	Protein phosphatase 2a, regulatory subunit	cSTB27K13TH_313
CUST_26993_PI426222305	0.89	1.34	1.50	1.23	1.38	0.69	0.78	1.13	1.48	2.16	PGSC0003DMT400067081	PGSC0003DMP400045246	PGSC0003DMG400026076	Pit2 protein	MICRO.15248.C1_207
CUST_27013_PI426222305	1.15	1.21	1.05	0.96	0.84	0.32	1.02	3.21	1.41	4.44	PGSC0003DMT400052736	PGSC0003DMP400035550	PGSC0003DMG400020464	Gene of unknown function	MICRO.11029.C1_992
CUST_27014_PI426222305	0.75	0.98	1.31	0.81	1.09	0.10	1.68	16.60	0.85	8.42	PGSC0003DMT400067210	PGSC0003DMP400045340	PGSC0003DMG400026131	ABC transporter	bf_acdcxxxx_0050h02.t3m.scf_389
CUST_27035_PI426222305	3.82	2.06	0.54	2.57	0.67	0.06	0.24	3.88	0.48	7.71	PGSC0003DMT400067117	PGSC0003DMP400045273	PGSC0003DMG400026091	Cyclin A2	bf_swstxxxx_0004g10.t3m.scf_257
CUST_27148_PI426222305	0.58	2.71	4.66	2.06	3.55	0.59	0.98	1.68	2.75	4.68	PGSC0003DMT400026261	PGSC0003DMP400017936	PGSC0003DMG400010131	Nb cell deth marker
CUST_27193_PI426222305	2.86	1.15	0.40	1.57	0.55	0.19	0.65	3.38	1.48	7.71	PGSC0003DMT400013759	PGSC0003DMP400009526	PGSC0003DMG400005386	Conserved gene of unknown function	cSTA20G20TH_329
CUST_2721_PI426222305	1.32	1.83	1.39	1.94	1.47	0.10	0.55	5.71	0.49	5.12	PGSC0003DMT400080082	PGSC0003DMP400054326	PGSC0003DMG400031183	Conserved gene of unknown function	MICRO.17954.C1_811
CUST_2725_PI426222305	1.56	0.89	0.57	0.76	0.49	0.63	0.99	1.57	1.48	2.35	PGSC0003DMT400016133	PGSC0003DMP400011182	PGSC0003DMG401006305	F-box family protein	MICRO.1550.C1_423
CUST_27285_PI426222305	1.84	1.21	0.66	1.21	0.66	0.28	0.52	1.85	1.22	4.33	PGSC0003DMT400075007	PGSC0003DMP400050802	PGSC0003DMG400029171	Conserved gene of unknown function	SDBN004E11u.scf_631
CUST_2769_PI426222305	1.07	1.02	0.95	1.06	0.99	0.55	0.87	1.57	1.42	2.57	PGSC0003DMT400000066	PGSC0003DMP400000058	PGSC0003DMG401000020	NAD-dependent malic enzyme 59 kDa isoform, mitochondrial	SSBN001P05u.scf_261
CUST_27692_PI426222305	0.79	1.36	1.72	1.17	1.48	0.48	1.09	2.26	1.86	3.87	PGSC0003DMT400088428	PGSC0003DMP400060103	PGSC0003DMG400037999	Gene of unknown function
CUST_27706_PI426222305	1.13	0.93	0.82	1.09	0.96	0.26	1.24	4.83	1.01	3.92	PGSC0003DMT400035393	PGSC0003DMP400024065	PGSC0003DMG400013603	UDP-glucosyltransferase
CUST_27772_PI426222305	1.14	0.73	0.64	1.12	0.98	0.47	0.95	2.04	1.77	3.79	PGSC0003DMT400029809	PGSC0003DMP400020286	PGSC0003DMG400011455	Transcription factor	017G01AF.esd_343
CUST_27998_PI426222305	1.16	0.69	0.59	1.16	1.00	0.18	1.06	5.88	2.32	12.89	PGSC0003DMT400082004	PGSC0003DMP400055400	PGSC0003DMG400032197	Restricted tev movement 1	STMJH46TV_468
CUST_28002_PI426222305	1.99	1.41	0.71	1.74	0.87	0.11	0.45	3.96	0.54	4.70	PGSC0003DMT400082032	PGSC0003DMP400055423	PGSC0003DMG400032211	Conserved gene of unknown function
CUST_2801_PI426222305	2.28	1.12	0.49	1.91	0.84	0.23	0.52	2.25	0.76	3.34	PGSC0003DMT400000651	PGSC0003DMP400000488	PGSC0003DMG400000231	Aspartic proteinase nepenthesin-1	MICRO.1578.C1_975
CUST_28067_PI426222305	0.90	1.30	1.44	1.39	1.54	0.34	1.15	3.34	0.90	2.63	PGSC0003DMT400004563	PGSC0003DMP400003249	PGSC0003DMG400001812	Ring finger protein	MICRO.14527.C1_359
CUST_28092_PI426222305	0.84	1.26	1.50	1.10	1.30	0.16	0.76	4.67	2.04	12.48	PGSC0003DMT400004317	PGSC0003DMP400003078	PGSC0003DMG400001713	Conserved gene of unknown function
CUST_28123_PI426222305	2.37	0.94	0.40	1.40	0.59	0.03	0.70	26.15	1.19	44.64	PGSC0003DMT400004254	PGSC0003DMP400003042	PGSC0003DMG401001693	Rac gtpase	MICRO.8812.C1_479
CUST_28156_PI426222305	1.43	1.56	1.09	0.93	0.65	0.46	0.80	1.75	1.43	3.15	PGSC0003DMT400004281	PGSC0003DMP400003053	PGSC0003DMG400001700	Conserved gene of unknown function	MICRO.5997.C1_527
CUST_28177_PI426222305	2.38	0.46	0.19	0.70	0.29	0.29	1.14	3.97	2.41	8.39	PGSC0003DMT400004486	PGSC0003DMP400003196	PGSC0003DMG400001786	Protein AFR	cPRO8D12TH_139
CUST_28208_PI426222305	1.77	0.97	0.55	1.31	0.74	0.18	0.42	2.25	1.58	8.53	PGSC0003DMT400044455	PGSC0003DMP400030157	PGSC0003DMG400017254	Conserved gene of unknown function	MICRO.18086.C1_1052
CUST_28223_PI426222305	1.58	1.68	1.06	0.18	0.11	0.12	0.92	7.77	1.49	12.54	PGSC0003DMT400088734	PGSC0003DMP400060409	PGSC0003DMG400038305	Glucosyl/glucuronosyl transferases
CUST_28240_PI426222305	0.78	1.57	2.00	0.97	1.24	0.42	0.61	1.45	2.27	5.40	PGSC0003DMT400044238	PGSC0003DMP400030000	PGSC0003DMG400017184	Conserved gene of unknown function
CUST_28257_PI426222305	1.01	1.10	1.09	1.05	1.04	0.02	1.25	51.46	1.32	54.58	PGSC0003DMT400044410	PGSC0003DMP400030130	PGSC0003DMG402017239	Desacetoxyvindoline 4-hydroxylase
CUST_28259_PI426222305	0.85	1.22	1.44	1.09	1.29	0.11	1.30	11.53	1.32	11.65	PGSC0003DMT400044285	PGSC0003DMP400030039	PGSC0003DMG400017199	Conserved gene of unknown function
CUST_28270_PI426222305	0.40	2.90	7.25	2.79	6.97	0.41	0.82	2.00	4.22	10.33	PGSC0003DMT400044437	PGSC0003DMP400030144	PGSC0003DMG400017246	1-aminocyclopropane-1-carboxylate oxidase homolog
CUST_28276_PI426222305	2.24	1.27	0.57	1.53	0.68	0.11	0.56	5.03	1.35	12.08	PGSC0003DMT400044232	PGSC0003DMP400029996	PGSC0003DMG400017179	Ring finger protein	cSTB33M5TH_303
CUST_28305_PI426222305	0.85	1.30	1.52	1.16	1.36	0.45	1.24	2.78	1.39	3.11	PGSC0003DMT400044324	PGSC0003DMP400030068	PGSC0003DMG400017211	Disulfide oxidoreductase
CUST_28318_PI426222305	0.83	1.15	1.39	1.10	1.32	0.38	1.23	3.28	1.23	3.29	PGSC0003DMT400044325	PGSC0003DMP400030069	PGSC0003DMG400017211	Disulfide oxidoreductase	bf_arrayxxx_0082b09.t7m.scf_662
CUST_28326_PI426222305	0.68	1.10	1.63	1.37	2.03	0.10	1.19	12.01	1.56	15.68	PGSC0003DMT400044286	PGSC0003DMP400030040	PGSC0003DMG400017199	ARPC2B
CUST_28338_PI426222305	2.03	1.15	0.56	1.45	0.71	0.03	0.42	12.89	0.77	23.69	PGSC0003DMT400044288	PGSC0003DMP400030042	PGSC0003DMG400017200	Conserved gene of unknown function	bf_swstxxxx_0037f09.t3m.scf_494
CUST_28355_PI426222305	0.81	1.74	2.14	1.04	1.28	0.43	0.71	1.64	2.24	5.21	PGSC0003DMT400044240	PGSC0003DMP400030002	PGSC0003DMG400017184	E8 protein homolog	bf_acdcxxxx_0005e04.t3m.scf_7
CUST_28366_PI426222305	0.79	1.20	1.52	1.32	1.67	0.19	1.28	6.65	1.24	6.45	PGSC0003DMT400044287	PGSC0003DMP400030041	PGSC0003DMG400017199	ARPC2B	MICRO.416.C7_1801
CUST_28383_PI426222305	0.70	1.11	1.57	0.84	1.19	0.09	2.32	26.90	2.33	27.08	PGSC0003DMT400044208	PGSC0003DMP400029976	PGSC0003DMG400017163	Xenotropic and polytropic murine leukemia virus receptor pho1
CUST_28385_PI426222305	1.14	1.24	1.08	1.14	1.00	0.03	1.36	52.81	1.47	57.01	PGSC0003DMT400044408	PGSC0003DMP400030128	PGSC0003DMG402017239	Desacetoxyvindoline 4-hydroxylase
CUST_28430_PI426222305	2.37	1.98	0.84	2.02	0.85	0.09	0.53	6.03	0.70	7.99	PGSC0003DMT400016571	PGSC0003DMP400011486	PGSC0003DMG400006473	Gene of unknown function
CUST_28530_PI426222305	1.79	1.00	0.56	0.87	0.49	0.04	0.65	14.54	1.58	35.39	PGSC0003DMT400009869	PGSC0003DMP400006877	PGSC0003DMG400003871	Pectate lyase
CUST_28595_PI426222305	1.24	0.63	0.51	1.00	0.80	0.32	0.87	2.70	2.37	7.33	PGSC0003DMT400009871	PGSC0003DMP400006878	PGSC0003DMG400003872	ZPT2-11	MICRO.15074.C1_753
CUST_2861_PI426222305	1.30	1.15	0.89	1.10	0.85	0.36	0.70	1.92	0.77	2.12	PGSC0003DMT400000291	PGSC0003DMP400000221	PGSC0003DMG402000097	Conserved gene of unknown function	MICRO.9730.C1_1255
CUST_28733_PI426222305	0.97	1.28	1.32	1.05	1.08	0.43	1.01	2.36	1.67	3.91	PGSC0003DMT400083133	PGSC0003DMP400055839	PGSC0003DMG400033068	Nitrate transporter NRT1-2
CUST_2879_PI426222305	1.00	0.73	0.73	1.04	1.04	0.17	1.15	6.88	2.25	13.54	PGSC0003DMT400011129	PGSC0003DMP400007745	PGSC0003DMG400004354	Plasma membrane associated protein
CUST_28816_PI426222305	1.09	1.05	0.96	0.76	0.70	0.05	1.93	35.91	2.39	44.35	PGSC0003DMT400083090	PGSC0003DMP400055808	PGSC0003DMG400033050	Conserved gene of unknown function	MICRO.16222.C1_473
CUST_28826_PI426222305	1.31	0.63	0.48	0.93	0.71	0.26	0.91	3.46	1.09	4.12	PGSC0003DMT400010432	PGSC0003DMP400007277	PGSC0003DMG400004075	Conserved gene of unknown function
CUST_2886_PI426222305	1.35	1.23	0.91	2.98	2.20	0.06	0.80	12.68	0.32	5.08	PGSC0003DMT400000086	PGSC0003DMP400000070	PGSC0003DMG400000024	Conserved gene of unknown function
CUST_28989_PI426222305	1.56	0.99	0.64	0.89	0.57	0.66	0.90	1.37	1.37	2.09	PGSC0003DMT400020692	PGSC0003DMP400014103	PGSC0003DMG402008019	Lipin family protein
CUST_28995_PI426222305	1.80	1.33	0.74	1.43	0.80	0.27	0.46	1.68	0.72	2.63	PGSC0003DMT400020632	PGSC0003DMP400014052	PGSC0003DMG400007992	Conserved gene of unknown function
CUST_29012_PI426222305	1.97	1.63	0.83	1.73	0.88	0.20	0.55	2.70	1.03	5.08	PGSC0003DMT400020662	PGSC0003DMP400014078	PGSC0003DMG400008009	WOX4	MICRO.5146.C1_666
CUST_29068_PI426222305	1.96	1.82	0.93	1.43	0.73	0.03	0.29	8.66	0.98	29.79	PGSC0003DMT400020649	PGSC0003DMP400014068	PGSC0003DMG400008001	D-type cyclin family 3 subgroup 3
CUST_291_PI426222305	1.49	1.37	0.92	1.64	1.10	0.10	0.38	3.69	0.52	5.11	PGSC0003DMT400024244	PGSC0003DMP400016557	PGSC0003DMG400009362	PsRT17-1
CUST_29115_PI426222305	2.72	1.49	0.55	1.95	0.72	0.16	0.37	2.29	0.66	4.12	PGSC0003DMT400020633	PGSC0003DMP400014053	PGSC0003DMG400007992	Conserved gene of unknown function	bf_ivrootxx_0045a12.t3m.scf_286
CUST_29127_PI426222305	1.24	1.14	0.93	1.06	0.86	0.13	1.01	7.77	2.13	16.41	PGSC0003DMT400020647	PGSC0003DMP400014066	PGSC0003DMG400008000	L-asparaginase	MICRO.5707.C1_481
CUST_29140_PI426222305	0.67	0.96	1.43	1.00	1.49	0.24	1.38	5.75	1.81	7.55	PGSC0003DMT400086609	PGSC0003DMP400058284	PGSC0003DMG400036180	Conserved gene of unknown function	bf_cswbxxxx_0067e08.t3m.scf_433
CUST_29146_PI426222305	1.65	1.82	1.11	1.34	0.81	0.04	0.19	4.22	0.73	16.31	PGSC0003DMT400020648	PGSC0003DMP400014067	PGSC0003DMG400008001	D-type cyclin family 3 subgroup 3	MICRO.4616.C1_818
CUST_29181_PI426222305	3.79	1.66	0.44	2.32	0.61	0.04	0.22	5.63	0.42	10.86	PGSC0003DMT400004768	PGSC0003DMP400003375	PGSC0003DMG400001888	Conserved gene of unknown function	MICRO.4876.C2_1211
CUST_29368_PI426222305	1.87	1.07	0.57	0.90	0.48	0.26	0.97	3.74	1.51	5.84	PGSC0003DMT400075881	PGSC0003DMP400051394	PGSC0003DMG400029504	Hero resistance protein	bf_ivrootxx_0063g02.t3m.scf_589
CUST_29397_PI426222305	2.10	0.62	0.30	1.78	0.84	0.06	0.13	2.03	1.54	23.81	PGSC0003DMT400075938	PGSC0003DMP400051426	PGSC0003DMG400029534	Kunitz-type protease inhibitor KPI-D2.2	POACR96TV_577
CUST_29413_PI426222305	1.62	0.90	0.56	1.09	0.67	0.34	0.93	2.76	0.98	2.92	PGSC0003DMT400075667	PGSC0003DMP400051255	PGSC0003DMG400029440	DNA binding / transcription factor
CUST_29495_PI426222305	2.48	2.76	1.11	2.45	0.99	0.04	0.29	6.86	0.28	6.63	PGSC0003DMT400075839	PGSC0003DMP400051367	PGSC0003DMG400029484	Defensin J1-2	cPRO8E18TH_408
CUST_2965_PI426222305	1.41	1.34	0.95	1.46	1.03	0.09	0.32	3.41	0.63	6.74	PGSC0003DMT400033202	PGSC0003DMP400022582	PGSC0003DMG400012749	Fasciclin-like arabinogalactan protein 13	BF_TUBSXXXX_0016E04_T3M.SCF_310
CUST_29661_PI426222305	2.12	1.31	0.62	1.07	0.51	0.06	0.33	5.47	0.80	13.36	PGSC0003DMT400047428	PGSC0003DMP400032109	PGSC0003DMG400018431	Alpha-expansin 1	MICRO.3882.C1_874
CUST_29693_PI426222305	0.67	1.60	2.39	1.09	1.63	0.28	1.61	5.65	1.67	5.88	PGSC0003DMT400047461	PGSC0003DMP400032130	PGSC0003DMG400018443	Glycosyltransferase
CUST_29699_PI426222305	4.13	1.24	0.30	3.35	0.81	0.08	0.28	3.37	0.79	9.48	PGSC0003DMT400047376	PGSC0003DMP400032075	PGSC0003DMG400018410	UPF0497 membrane protein 1	bf_lbchxxxx_0064g03.t3m.scf_634
CUST_2971_PI426222305	0.72	1.36	1.89	1.04	1.45	0.17	1.30	7.43	0.67	3.87	PGSC0003DMT400000381	PGSC0003DMP400000295	PGSC0003DMG400000135	Xylem serine proteinase 1
CUST_29714_PI426222305	1.35	1.24	0.92	1.11	0.82	0.54	0.63	1.16	1.10	2.03	PGSC0003DMT400047399	PGSC0003DMP400032089	PGSC0003DMG400018421	Uncharacterized ACR, YggU family COG1872 containing protein
CUST_29719_PI426222305	0.81	1.89	2.33	0.79	0.97	0.26	1.30	4.94	2.28	8.70	PGSC0003DMT400047460	PGSC0003DMP400032129	PGSC0003DMG400018443	UDP-glucuronosyltransferase
CUST_29729_PI426222305	1.00	1.40	1.40	1.07	1.07	0.37	1.00	2.69	1.40	3.76	PGSC0003DMT400047449	PGSC0003DMP400032126	PGSC0003DMG400018440	Conserved gene of unknown function	BF_LBCHXXXX_0025B06_T3M.SCF_164
CUST_29754_PI426222305	2.04	0.67	0.33	0.76	0.37	0.46	1.01	2.21	1.25	2.71	PGSC0003DMT400036457	PGSC0003DMP400024723	PGSC0003DMG402014041	Gene of unknown function
CUST_29774_PI426222305	0.86	0.74	0.86	1.93	2.24	0.10	1.37	13.32	1.83	17.80	PGSC0003DMT400002644	PGSC0003DMP400001922	PGSC0003DMG400001015	Phosphatase
CUST_30082_PI426222305	3.21	1.87	0.58	2.36	0.74	0.06	0.17	2.88	0.32	5.46	PGSC0003DMT400038779	PGSC0003DMP400026354	PGSC0003DMG400014987	Conserved gene of unknown function
CUST_30234_PI426222305	1.27	0.91	0.72	0.76	0.60	0.70	0.61	0.87	1.57	2.23	PGSC0003DMT400012157	PGSC0003DMP400008457	PGSC0003DMG400004765	Conserved gene of unknown function	MICRO.14570.C1_785
CUST_30284_PI426222305	1.19	1.08	0.91	0.91	0.77	0.50	0.90	1.78	1.21	2.41	PGSC0003DMT400069771	PGSC0003DMP400047137	PGSC0003DMG401027133	UDP-glucosyltransferase family 1 protein	MICRO.3831.C1_574
CUST_30344_PI426222305	1.58	1.00	0.63	1.43	0.90	0.28	0.63	2.30	0.96	3.50	PGSC0003DMT400069763	PGSC0003DMP400047129	PGSC0003DMG400027131	LIM domain protein WLIM2	MICRO.2571.C1_1376
CUST_30345_PI426222305	1.08	0.87	0.81	1.15	1.07	0.17	1.08	6.37	0.77	4.59	PGSC0003DMT400069919	PGSC0003DMP400047251	PGSC0003DMG400027188	Proline transporter 2	TBSK01295FD11.t3m.scf_97
CUST_30371_PI426222305	0.47	1.25	2.65	0.83	1.76	0.14	1.66	11.98	1.35	9.74	PGSC0003DMT400069999	PGSC0003DMP400047307	PGSC0003DMG400027219	Conserved gene of unknown function	bf_arrayxxx_0056c12.t3m.scf_388
CUST_30372_PI426222305	1.25	1.13	0.90	0.93	0.74	0.56	0.77	1.38	1.75	3.15	PGSC0003DMT400069774	PGSC0003DMP400047140	PGSC0003DMG402027133	Conserved gene of unknown function
CUST_30393_PI426222305	0.96	1.98	2.08	1.82	1.91	0.03	0.92	26.74	1.36	39.47	PGSC0003DMT400069866	PGSC0003DMP400047209	PGSC0003DMG400027168	Laccase 90a
CUST_30404_PI426222305	1.29	1.10	0.86	1.14	0.88	0.24	0.70	2.85	1.09	4.47	PGSC0003DMT400069773	PGSC0003DMP400047139	PGSC0003DMG402027133	UDP-glucosyltransferase family 1 protein
CUST_30406_PI426222305	1.19	1.12	0.94	1.03	0.86	0.52	0.98	1.89	1.10	2.13	PGSC0003DMT400069775	PGSC0003DMP400047141	PGSC0003DMG402027133	UDP-glucosyltransferase family 1 protein
CUST_30431_PI426222305	1.17	1.09	0.93	0.99	0.85	0.52	0.92	1.77	1.10	2.12	PGSC0003DMT400069772	PGSC0003DMP400047138	PGSC0003DMG401027133	UDP-glucosyltransferase family 1 protein	MICRO.3831.C2_1205
CUST_30436_PI426222305	1.01	0.60	0.60	0.69	0.69	0.03	1.80	51.63	2.78	79.90	PGSC0003DMT400069898	PGSC0003DMP400047232	PGSC0003DMG400027181	Transferase family protein
CUST_30445_PI426222305	1.75	1.21	0.69	1.55	0.88	0.40	0.59	1.48	0.84	2.10	PGSC0003DMT400069996	PGSC0003DMP400047305	PGSC0003DMG400027217	Hydroxyethylthiazole kinase
CUST_30448_PI426222305	1.08	2.28	2.11	2.01	1.87	0.02	0.75	46.01	1.06	65.15	PGSC0003DMT400069729	PGSC0003DMP400047099	PGSC0003DMG402027116	Laccase 90d
CUST_30516_PI426222305	1.31	1.13	0.86	1.25	0.95	0.26	0.46	1.78	0.73	2.86	PGSC0003DMT400018619	PGSC0003DMP400012804	PGSC0003DMG400007223	GTP-binding protein	POCCV62TV_647
CUST_30538_PI426222305	1.26	0.89	0.71	0.85	0.67	0.17	0.76	4.35	1.16	6.65	PGSC0003DMT400018675	PGSC0003DMP400012829	PGSC0003DMG400007234	Leucine-rich repeat receptor kinase	POABX56TP_910
CUST_30566_PI426222305	1.04	0.56	0.54	1.02	0.98	0.14	1.35	9.66	2.76	19.73	PGSC0003DMT400007933	PGSC0003DMP400005513	PGSC0003DMG400003070	Gene of unknown function
CUST_30573_PI426222305	1.10	0.61	0.56	1.09	1.00	0.21	0.91	4.31	2.11	9.99	PGSC0003DMT400007951	PGSC0003DMP400005526	PGSC0003DMG400003075	Plasma membrane associated protein	MICRO.17419.C1_648
CUST_30587_PI426222305	1.04	0.57	0.55	1.12	1.07	0.18	0.97	5.28	2.24	12.15	PGSC0003DMT400007953	PGSC0003DMP400005527	PGSC0003DMG400003075	Plasma membrane associated protein
CUST_30590_PI426222305	2.42	0.87	0.36	1.44	0.59	0.15	0.47	3.07	0.96	6.22	PGSC0003DMT400025123	PGSC0003DMP400017137	PGSC0003DMG400009707	Purine transporter	MICRO.14831.C1_1035
CUST_30727_PI426222305	1.05	1.57	1.49	1.21	1.15	0.43	0.45	1.05	1.34	3.12	PGSC0003DMT400002498	PGSC0003DMP400001816	PGSC0003DMG400000952	Phenazine biosynthesis protein
CUST_30765_PI426222305	1.07	1.42	1.32	1.12	1.04	0.46	0.44	0.94	1.15	2.47	PGSC0003DMT400002495	PGSC0003DMP400001813	PGSC0003DMG400000951	Phenazine biosynthesis protein	PPCAC81TH_452
CUST_3081_PI426222305	1.06	1.07	1.01	1.29	1.22	0.48	0.82	1.69	1.19	2.47	PGSC0003DMT400000648	PGSC0003DMP400000485	PGSC0003DMG400000229	Ubiquitin ligase SINAT3
CUST_30825_PI426222305	1.40	1.22	0.87	0.84	0.60	0.32	0.59	1.86	1.58	5.02	PGSC0003DMT400018820	PGSC0003DMP400012921	PGSC0003DMG400007295	Multidrug/pheromone exporter, MDR family, ABC transporter family	MICRO.10658.C1_1654
CUST_30842_PI426222305	1.80	1.10	0.61	1.55	0.86	0.10	0.52	5.01	0.77	7.37	PGSC0003DMT400018806	PGSC0003DMP400012914	PGSC0003DMG400007291	Kinesin heavy chain
CUST_30846_PI426222305	1.09	1.68	1.55	4.15	3.82	0.07	0.12	1.76	0.65	9.46	PGSC0003DMT400018826	PGSC0003DMP400012924	PGSC0003DMG401007298	Transcription factor	SSBN001P01u.scf_245
CUST_30857_PI426222305	2.03	1.01	0.50	1.54	0.76	0.09	0.55	6.00	0.70	7.66	PGSC0003DMT400018807	PGSC0003DMP400012915	PGSC0003DMG400007291	Kinesin heavy chain
CUST_3086_PI426222305	1.94	1.19	0.61	1.58	0.82	0.13	0.55	4.36	0.63	5.01	PGSC0003DMT400000151	PGSC0003DMP400000112	PGSC0003DMG400000045	Water channel protein	MICRO.60.C1_940
CUST_30861_PI426222305	1.96	1.65	0.84	1.86	0.95	0.23	0.28	1.22	0.46	2.03	PGSC0003DMT400018823	PGSC0003DMP400012922	PGSC0003DMG400007296	Conserved gene of unknown function	MICRO.5513.C1_808
CUST_30878_PI426222305	2.44	1.53	0.63	1.96	0.80	0.09	0.28	3.01	0.42	4.61	PGSC0003DMT400037917	PGSC0003DMP400025768	PGSC0003DMG400014626	Conserved gene of unknown function
CUST_30885_PI426222305	2.01	0.98	0.49	1.52	0.76	0.10	0.55	5.43	0.71	7.06	PGSC0003DMT400018808	PGSC0003DMP400012916	PGSC0003DMG400007291	Kinesin heavy chain	MICRO.2809.C1_591
CUST_30890_PI426222305	2.51	1.58	0.63	1.93	0.77	0.10	0.26	2.77	0.42	4.45	PGSC0003DMT400037916	PGSC0003DMP400025767	PGSC0003DMG400014626	Conserved gene of unknown function	bf_mxflxxxx_0015b06.t3m.scf_245
CUST_30929_PI426222305	1.89	1.09	0.58	1.66	0.88	0.39	0.48	1.24	1.37	3.51	PGSC0003DMT400082415	PGSC0003DMP400055570	PGSC0003DMG400032534	Early nodulin 75 protein
CUST_31020_PI426222305	1.04	1.49	1.43	1.38	1.33	0.27	0.53	1.95	1.01	3.68	PGSC0003DMT400010555	PGSC0003DMP400007372	PGSC0003DMG401004125	Aldehyde dehydrogenase (NAD+)	MICRO.16262.C1_718
CUST_31059_PI426222305	1.08	1.11	1.03	1.18	1.09	0.24	0.85	3.55	1.36	5.68	PGSC0003DMT400040337	PGSC0003DMP400027363	PGSC0003DMG400015617	Gene of unknown function	BF_TUBSXXXX_0019H08_T3M.SCF_355
CUST_31108_PI426222305	0.98	1.12	1.15	0.88	0.90	0.44	0.92	2.08	1.53	3.46	PGSC0003DMT400008743	PGSC0003DMP400006058	PGSC0003DMG400003393	DNA double-strand break repair rad50 ATPase
CUST_31255_PI426222305	0.83	1.74	2.09	0.78	0.93	0.70	0.75	1.08	1.63	2.34	PGSC0003DMT400034848	PGSC0003DMP400023704	PGSC0003DMG400013396	Flotillin-1	bf_cswbxxxx_0036b12.t3m.scf_131
CUST_31258_PI426222305	3.89	1.98	0.51	1.87	0.48	0.06	0.11	1.85	0.37	6.16	PGSC0003DMT400034983	PGSC0003DMP400023798	PGSC0003DMG400013449	SNF2 domain-containing protein	STMCK21TV_416
CUST_31259_PI426222305	2.08	2.35	1.13	3.22	1.54	0.03	0.20	5.94	0.26	7.64	PGSC0003DMT400034954	PGSC0003DMP400023778	PGSC0003DMG400013434	Non-specific lipid-transfer protein	MICRO.9265.C1_400
CUST_31265_PI426222305	1.22	1.08	0.89	1.11	0.91	0.44	0.74	1.68	1.21	2.75	PGSC0003DMT400034935	PGSC0003DMP400023769	PGSC0003DMG400013429	Protoporphyrinogen oxidase, mitochondrial
CUST_31284_PI426222305	2.43	1.64	0.68	1.95	0.80	0.04	0.15	3.92	0.39	10.11	PGSC0003DMT400034997	PGSC0003DMP400023804	PGSC0003DMG400013454	Kinesin
CUST_31299_PI426222305	2.33	0.99	0.42	1.88	0.81	0.03	0.96	30.06	0.38	11.80	PGSC0003DMT400034973	PGSC0003DMP400023789	PGSC0003DMG400013443	Acyltransferase	MICRO.631.C1_944
CUST_31335_PI426222305	1.20	1.10	0.91	1.05	0.87	0.47	0.68	1.45	1.32	2.79	PGSC0003DMT400034934	PGSC0003DMP400023768	PGSC0003DMG400013429	Protoporphyrinogen oxidase, mitochondrial	MICRO.1179.C3_854
CUST_31349_PI426222305	2.42	1.58	0.65	2.02	0.84	0.03	0.15	5.12	0.38	12.53	PGSC0003DMT400034998	PGSC0003DMP400023805	PGSC0003DMG400013454	Kinesin	bf_arrayxxx_0047e10.t7m.scf_411
CUST_31379_PI426222305	2.71	1.85	0.68	2.19	0.81	0.11	0.33	3.04	0.40	3.70	PGSC0003DMT400034861	PGSC0003DMP400023717	PGSC0003DMG400013399	Conserved gene of unknown function	MICRO.4398.C1_9
CUST_31380_PI426222305	2.53	1.03	0.41	1.90	0.75	0.04	0.99	24.63	0.40	9.92	PGSC0003DMT400034972	PGSC0003DMP400023788	PGSC0003DMG400013443	Acyltransferase	bf_arrayxxx_0044d05.t7m.scf_534
CUST_31384_PI426222305	1.12	0.71	0.64	0.91	0.82	0.16	1.09	7.04	1.97	12.71	PGSC0003DMT400071492	PGSC0003DMP400048371	PGSC0003DMG400027813	Conserved gene of unknown function
CUST_31385_PI426222305	0.86	1.24	1.45	1.20	1.40	0.23	0.77	3.34	1.91	8.26	PGSC0003DMT400034924	PGSC0003DMP400023763	PGSC0003DMG400013425	Lipase	MICRO.7028.C1_699
CUST_31398_PI426222305	1.72	1.35	0.78	1.04	0.60	0.46	0.36	0.78	1.03	2.25	PGSC0003DMT400035000	PGSC0003DMP400023807	PGSC0003DMG400013456	Heterogeneous nuclear ribonucleoprotein 27C	MICRO.10078.C1_874
CUST_31405_PI426222305	4.41	1.52	0.35	2.66	0.60	0.11	0.51	4.66	1.12	10.16	PGSC0003DMT400073435	PGSC0003DMP400049683	PGSC0003DMG400028527	Jp18
CUST_31412_PI426222305	1.01	1.27	1.26	1.21	1.20	0.20	0.85	4.16	1.16	5.67	PGSC0003DMT400073397	PGSC0003DMP400049657	PGSC0003DMG400028521	Cinnamoyl-CoA reductase
CUST_31441_PI426222305	1.69	1.10	0.65	1.39	0.82	0.24	0.22	0.93	0.75	3.16	PGSC0003DMT400042569	PGSC0003DMP400028873	PGSC0003DMG400016511	DNA-repair protein xrcc1
CUST_31475_PI426222305	1.02	1.47	1.45	1.19	1.17	0.18	0.62	3.41	1.14	6.28	PGSC0003DMT400073398	PGSC0003DMP400049658	PGSC0003DMG400028521	Cinnamoyl-CoA reductase	MICRO.8829.C1_1012
CUST_3175_PI426222305	0.87	1.27	1.45	1.11	1.27	0.49	0.80	1.63	1.41	2.87	PGSC0003DMT400000682	PGSC0003DMP400000513	PGSC0003DMG400000243	ATP binding protein	MICRO.10118.C1_1517
CUST_31822_PI426222305	0.95	1.93	2.04	1.36	1.44	0.09	0.60	6.99	0.92	10.71	PGSC0003DMT400053095	PGSC0003DMP400035796	PGSC0003DMG401020596	Conserved gene of unknown function
CUST_31905_PI426222305	1.14	0.59	0.52	1.24	1.09	0.13	0.88	6.56	1.67	12.46	PGSC0003DMT400015923	PGSC0003DMP400011040	PGSC0003DMG400006225	Conserved gene of unknown function
CUST_32075_PI426222305	0.41	2.01	4.92	1.39	3.40	0.60	0.60	1.00	2.33	3.90	PGSC0003DMT400056621	PGSC0003DMP400038081	PGSC0003DMG400022015	Gene of unknown function
CUST_3213_PI426222305	2.07	0.84	0.41	1.46	0.71	0.52	0.67	1.29	4.11	7.94	PGSC0003DMT400000441	PGSC0003DMP400000333	PGSC0003DMG400000150	Gene of unknown function
CUST_32148_PI426222305	0.89	1.16	1.31	1.07	1.20	0.62	1.00	1.60	1.55	2.49	PGSC0003DMT400037569	PGSC0003DMP400025538	PGSC0003DMG400014492	Truncated hemoglobin	MICRO.5017.C2_541
CUST_3226_PI426222305	2.37	1.91	0.81	1.29	0.54	0.40	0.98	2.44	1.01	2.52	PGSC0003DMT400000345	PGSC0003DMP400000262	PGSC0003DMG400000118	ARF domain class transcription factor	cSTB24K20TH_232
CUST_32267_PI426222305	1.27	1.17	0.92	1.21	0.95	0.30	0.49	1.61	0.88	2.89	PGSC0003DMT400012591	PGSC0003DMP400008750	PGSC0003DMG400004922	Basic helix-loop-helix protein	MICRO.12934.C1_770
CUST_3230_PI426222305	3.26	4.16	1.28	4.46	1.37	0.15	0.34	2.23	0.40	2.58	PGSC0003DMT400000036	PGSC0003DMP400000035	PGSC0003DMG400000011	Gibberellin 20-oxidase 4	bf_arrayxxx_0034b09.t7m.scf_559
CUST_32356_PI426222305	2.51	1.89	0.75	2.11	0.84	0.13	0.47	3.72	0.54	4.29	PGSC0003DMT400012751	PGSC0003DMP400008857	PGSC0003DMG400004971	Gene of unknown function
CUST_32365_PI426222305	1.03	1.81	1.75	1.87	1.81	0.08	0.42	5.34	0.63	7.87	PGSC0003DMT400086076	PGSC0003DMP400057751	PGSC0003DMG400035647	Disease resistance response protein	MICRO.13159.C1_663
CUST_32388_PI426222305	1.68	1.80	1.07	1.07	0.64	0.13	0.43	3.26	0.71	5.42	PGSC0003DMT400030855	PGSC0003DMP400020959	PGSC0003DMG400011821	Conserved gene of unknown function	cPRO18P12TH_287
CUST_3239_PI426222305	0.95	1.06	1.12	0.82	0.87	0.47	1.10	2.33	1.25	2.64	PGSC0003DMT400000374	PGSC0003DMP400000288	PGSC0003DMG400000131	SET domain-containing protein
CUST_32468_PI426222305	1.31	1.09	0.83	0.84	0.64	0.47	0.98	2.09	1.12	2.38	PGSC0003DMT400079039	PGSC0003DMP400053569	PGSC0003DMG400030762	Zinc finger family protein	MICRO.7942.C2_1245
CUST_32514_PI426222305	1.17	1.17	1.00	1.06	0.91	0.08	0.89	11.37	1.37	17.38	PGSC0003DMT400045514	PGSC0003DMP400030844	PGSC0003DMG401017656	Kinase
CUST_32525_PI426222305	1.14	1.19	1.05	1.22	1.07	0.10	1.02	9.96	1.39	13.56	PGSC0003DMT400045511	PGSC0003DMP400030842	PGSC0003DMG401017656	Kinase	MICRO.15706.C1_1
CUST_32546_PI426222305	1.32	1.28	0.97	1.14	0.86	0.19	0.64	3.40	0.85	4.52	PGSC0003DMT400077589	PGSC0003DMP400052550	PGSC0003DMG400030177	Zinc finger family protein	bf_mxflxxxx_0025b12.t3m.scf_526
CUST_32658_PI426222305	2.40	0.97	0.41	0.56	0.23	0.06	2.27	36.71	2.27	36.65	PGSC0003DMT400047177	PGSC0003DMP400031910	PGSC0003DMG400018312	Beta-expansin 3	MICRO.8568.C2_1246
CUST_32669_PI426222305	1.11	1.46	1.31	1.58	1.43	0.16	0.58	3.62	0.91	5.60	PGSC0003DMT400047329	PGSC0003DMP400032036	PGSC0003DMG400018386	Syntaxin	SDBN002F17u.scf_625
CUST_32677_PI426222305	2.74	1.70	0.62	2.48	0.90	0.17	0.31	1.76	0.57	3.28	PGSC0003DMT400047292	PGSC0003DMP400032006	PGSC0003DMG400018366	Secretory carrier-associated membrane protein 1	bf_arrayxxx_0069d05.t7m.scf_269
CUST_32678_PI426222305	3.13	1.70	0.54	2.06	0.66	0.07	0.17	2.49	0.37	5.27	PGSC0003DMT400047240	PGSC0003DMP400031961	PGSC0003DMG400018341	Conserved gene of unknown function	bf_mxflxxxx_0049b09.t3m.scf_541
CUST_32698_PI426222305	2.19	1.94	0.89	2.77	1.27	0.14	0.26	1.92	0.43	3.15	PGSC0003DMT400047207	PGSC0003DMP400031934	PGSC0003DMG400018322	Protein ULTRAPETALA 2	MICRO.16192.C1_383
CUST_32702_PI426222305	1.01	0.94	0.93	1.00	0.99	0.18	2.34	12.78	1.46	7.97	PGSC0003DMT400047337	PGSC0003DMP400032042	PGSC0003DMG400018394	Gene of unknown function
CUST_32706_PI426222305	1.48	1.30	0.88	0.79	0.54	0.16	0.73	4.65	0.92	5.83	PGSC0003DMT400047323	PGSC0003DMP400032031	PGSC0003DMG400018382	Phosphatidylinositol-4-phosphate 5-kinase
CUST_32721_PI426222305	1.10	1.07	0.97	1.08	0.98	0.66	0.95	1.45	1.42	2.17	PGSC0003DMT400047244	PGSC0003DMP400031965	PGSC0003DMG400018344	Hydroxyproline-rich glycoprotein family protein
CUST_32726_PI426222305	1.24	0.91	0.73	0.79	0.63	0.23	0.62	2.75	1.43	6.28	PGSC0003DMT400047325	PGSC0003DMP400032033	PGSC0003DMG400018382	Phosphatidylinositol-4-phosphate 5-kinase
CUST_32760_PI426222305	1.17	1.29	1.11	1.12	0.96	0.47	0.87	1.86	1.14	2.45	PGSC0003DMT400047310	PGSC0003DMP400032020	PGSC0003DMG400018374	Structural molecule	bf_mxflxxxx_0072f06.t3m.scf_362
CUST_32767_PI426222305	1.29	0.90	0.70	0.83	0.64	0.23	0.69	3.00	1.17	5.05	PGSC0003DMT400047324	PGSC0003DMP400032032	PGSC0003DMG400018382	Phosphatidylinositol-4-phosphate 5-kinase
CUST_32796_PI426222305	1.45	1.32	0.91	1.19	0.82	0.30	0.62	2.06	1.03	3.46	PGSC0003DMT400050739	PGSC0003DMP400034244	PGSC0003DMG400019702	Zinc finger protein	bf_arrayxxx_0039g03.t7m.scf_356
CUST_32901_PI426222305	2.90	2.17	0.75	2.94	1.02	0.01	0.05	3.69	0.08	5.79	PGSC0003DMT400013504	PGSC0003DMP400009359	PGSC0003DMG400005273	Peroxidase
CUST_3292_PI426222305	1.97	1.94	0.98	1.73	0.88	0.03	0.38	13.09	0.30	10.10	PGSC0003DMT400000356	PGSC0003DMP400000271	PGSC0003DMG400000124	RAB11B	MICRO.5262.C1_1024
CUST_32932_PI426222305	1.50	1.80	1.20	1.56	1.04	0.01	0.75	59.73	0.15	11.74	PGSC0003DMT400013500	PGSC0003DMP400009355	PGSC0003DMG400005269	Glucose-6-phosphate/phosphate translocator 2	174G02AF.esd_341
CUST_32952_PI426222305	0.73	2.34	3.18	1.58	2.15	0.18	0.94	5.29	0.85	4.78	PGSC0003DMT400058855	PGSC0003DMP400039648	PGSC0003DMG400022866	E3 ubiquitin-protein ligase BAH1-like 1	BF_TUBSXXXX_0008G11_T3M.SCF_225
CUST_33053_PI426222305	2.70	1.74	0.64	2.14	0.79	0.02	0.22	10.98	0.37	18.67	PGSC0003DMT400016101	PGSC0003DMP400011160	PGSC0003DMG400006294	Clasp
CUST_33096_PI426222305	2.66	1.73	0.65	2.11	0.79	0.02	0.18	9.12	0.37	18.35	PGSC0003DMT400016102	PGSC0003DMP400011161	PGSC0003DMG400006294	Clasp	MICRO.934.C1_877
CUST_33110_PI426222305	3.51	2.05	0.58	2.29	0.65	0.19	0.34	1.85	0.56	3.04	PGSC0003DMT400038487	PGSC0003DMP400026153	PGSC0003DMG400014854	Conserved gene of unknown function
CUST_33168_PI426222305	3.26	1.50	0.46	1.42	0.44	0.17	0.56	3.26	0.70	4.04	PGSC0003DMT400067574	PGSC0003DMP400045609	PGSC0003DMG402026272	Endosomal P24A protein	MICRO.2717.C1_462
CUST_33192_PI426222305	2.51	1.50	0.60	1.83	0.73	0.04	0.19	5.04	0.42	11.24	PGSC0003DMT400067577	PGSC0003DMP400045611	PGSC0003DMG400026274	Phytocyanin-like arabinogalactan-protein	MICRO.16548.C1_521
CUST_33194_PI426222305	1.23	0.57	0.47	0.92	0.75	0.14	0.93	6.61	2.07	14.76	PGSC0003DMT400067655	PGSC0003DMP400045673	PGSC0003DMG400026310	Conserved gene of unknown function
CUST_33247_PI426222305	3.47	1.39	0.40	1.60	0.46	0.05	0.26	5.08	0.63	12.51	PGSC0003DMT400017937	PGSC0003DMP400012341	PGSC0003DMG400006967	Conserved gene of unknown function
CUST_33254_PI426222305	2.42	1.24	0.51	1.31	0.54	0.18	0.74	4.06	0.74	4.07	PGSC0003DMT400017783	PGSC0003DMP400012225	PGSC0003DMG400006907	Glycosyltransferase UGT90A7	bf_mxflxxxx_0022g10.t3m.scf_167
CUST_33265_PI426222305	1.14	1.21	1.06	1.20	1.05	0.34	0.82	2.46	1.90	5.65	PGSC0003DMT400017833	PGSC0003DMP400012262	PGSC0003DMG401006926	E2 protein isoform 5
CUST_33325_PI426222305	2.44	1.34	0.55	1.52	0.62	0.26	0.36	1.40	0.64	2.52	PGSC0003DMT400017948	PGSC0003DMP400012351	PGSC0003DMG400006969	Zinc finger family protein
CUST_33397_PI426222305	1.38	0.53	0.38	0.90	0.65	0.16	2.52	15.71	1.03	6.44	PGSC0003DMT400017859	PGSC0003DMP400012281	PGSC0003DMG402006935	Avr9/Cf-9 rapidly elicited protein 126
CUST_33471_PI426222305	1.62	0.93	0.57	1.42	0.87	0.37	1.06	2.87	1.86	5.03	PGSC0003DMT400058277	PGSC0003DMP400039221	PGSC0003DMG400022626	Conserved gene of unknown function	MICRO.13747.C1_694
CUST_33545_PI426222305	1.01	0.94	0.93	1.04	1.03	0.31	1.17	3.72	1.26	4.01	PGSC0003DMT400058199	PGSC0003DMP400039159	PGSC0003DMG400022598	Conserved gene of unknown function	MICRO.16361.C1_818
CUST_33615_PI426222305	2.64	1.30	0.49	1.86	0.71	0.15	0.26	1.71	0.54	3.51	PGSC0003DMT400067855	PGSC0003DMP400045812	PGSC0003DMG402026390	Conserved gene of unknown function	MICRO.13675.C1_935
CUST_33699_PI426222305	1.10	2.04	1.86	1.63	1.48	0.05	0.10	1.94	0.39	7.44	PGSC0003DMT400078609	PGSC0003DMP400053274	PGSC0003DMG400030593	Proteinase inhibitor IIa	MICRO.5751.C1_329
CUST_33829_PI426222305	2.04	1.41	0.69	1.62	0.79	0.23	0.38	1.70	0.66	2.93	PGSC0003DMT400012543	PGSC0003DMP400008711	PGSC0003DMG402004894	25.3 kDa vesicle transport protein
CUST_33834_PI426222305	1.54	1.28	0.83	1.58	1.03	0.15	0.38	2.48	0.71	4.70	PGSC0003DMT400012381	PGSC0003DMP400008607	PGSC0003DMG400004852	Conserved gene of unknown function
CUST_33857_PI426222305	0.73	0.77	1.05	1.70	2.32	0.14	1.29	8.97	1.51	10.49	PGSC0003DMT400012353	PGSC0003DMP400008587	PGSC0003DMG402004840	Phosphatase	bf_ivrootxx_0010g04.t3m.scf_1
CUST_33877_PI426222305	0.64	0.48	0.76	1.28	2.01	0.04	1.96	49.09	3.13	78.31	PGSC0003DMT400012344	PGSC0003DMP400008578	PGSC0003DMG401004840	Phosphatase	bf_mxlfxxxx_0054c11.t3m.scf_243
CUST_33896_PI426222305	1.45	0.99	0.68	0.87	0.60	0.29	0.68	2.36	2.57	8.92	PGSC0003DMT400068172	PGSC0003DMP400046059	PGSC0003DMG402026514	FMN binding protein
CUST_33954_PI426222305	1.19	1.02	0.86	1.18	0.99	0.24	0.43	1.77	0.85	3.51	PGSC0003DMT400012415	PGSC0003DMP400008628	PGSC0003DMG400004861	RBX1	MICRO.15939.C1_1
CUST_33979_PI426222305	3.12	0.92	0.30	0.73	0.24	0.72	0.68	0.95	3.39	4.71	PGSC0003DMT400017257	PGSC0003DMP400011892	PGSC0003DMG400006726	Storage protein
CUST_33983_PI426222305	1.33	2.84	2.13	2.74	2.06	0.09	0.52	5.87	0.42	4.75	PGSC0003DMT400054221	PGSC0003DMP400036491	PGSC0003DMG400021033	UDP-glucuronic acid/UDP-N-acetylgalactosamine transporter
CUST_34007_PI426222305	1.02	0.62	0.61	1.02	0.99	0.12	1.33	10.90	2.29	18.84	PGSC0003DMT400030637	PGSC0003DMP400020804	PGSC0003DMG400011733	Conserved gene of unknown function
CUST_34235_PI426222305	2.07	1.76	0.85	2.05	0.99	0.28	0.37	1.30	0.59	2.09	PGSC0003DMT400044777	PGSC0003DMP400030353	PGSC0003DMG401017380	Cytosolic acetoacetyl-coenzyme A thiolase	cSTA6K11TH_1
CUST_34236_PI426222305	1.08	1.01	0.93	1.06	0.98	0.27	0.82	3.04	1.24	4.59	PGSC0003DMT400044766	PGSC0003DMP400030344	PGSC0003DMG400017375	Conserved gene of unknown function
CUST_34276_PI426222305	1.99	2.09	1.05	2.23	1.12	0.03	0.16	6.04	0.21	8.10	PGSC0003DMT400044769	PGSC0003DMP400030347	PGSC0003DMG400017376	Fasciclin-like arabinogalactan protein 19	MICRO.814.C1_1163
CUST_34280_PI426222305	1.26	0.95	0.75	1.03	0.81	0.20	0.96	4.81	1.55	7.73	PGSC0003DMT400044768	PGSC0003DMP400030346	PGSC0003DMG400017375	Conserved gene of unknown function
CUST_34374_PI426222305	0.84	1.28	1.52	0.83	0.98	0.22	1.48	6.71	1.11	5.05	PGSC0003DMT400088707	PGSC0003DMP400060382	PGSC0003DMG400038278	Conserved gene of unknown function
CUST_34418_PI426222305	1.98	0.98	0.49	1.10	0.55	0.27	0.97	3.60	1.40	5.22	PGSC0003DMT400072046	PGSC0003DMP400048714	PGSC0003DMG400028029	Conserved gene of unknown function
CUST_34455_PI426222305	1.06	0.95	0.89	1.14	1.07	0.11	1.04	9.75	0.80	7.51	PGSC0003DMT400055551	PGSC0003DMP400037407	PGSC0003DMG400021575	Pectinesterase	POCBT70TP_801
CUST_34470_PI426222305	2.01	0.95	0.47	1.05	0.52	0.24	0.89	3.74	1.45	6.07	PGSC0003DMT400072047	PGSC0003DMP400048715	PGSC0003DMG400028030	Conserved gene of unknown function	MICRO.632.C2_1109
CUST_34689_PI426222305	1.23	1.56	1.27	1.52	1.24	0.17	0.59	3.49	0.77	4.53	PGSC0003DMT400016450	PGSC0003DMP400011400	PGSC0003DMG400006427	RabGAP/TBC domain-containing protein
CUST_34721_PI426222305	2.16	0.92	0.42	0.80	0.37	0.27	0.96	3.51	1.76	6.44	PGSC0003DMT400009759	PGSC0003DMP400006800	PGSC0003DMG400003820	Oligopeptide transporter
CUST_34849_PI426222305	1.08	1.21	1.12	1.25	1.16	0.47	0.56	1.19	0.96	2.02	PGSC0003DMT400038816	PGSC0003DMP400026375	PGSC0003DMG400015000	Endonuclease	MICRO.7647.C2_551
CUST_34909_PI426222305	1.70	0.77	0.46	0.99	0.58	0.21	1.14	5.56	1.88	9.16	PGSC0003DMT400073252	PGSC0003DMP400049548	PGSC0003DMG400028460	ATOFP5/OFP5
CUST_34911_PI426222305	2.07	0.74	0.36	1.60	0.77	0.17	0.40	2.30	1.58	9.06	PGSC0003DMT400073290	PGSC0003DMP400049574	PGSC0003DMG400028479	CBL-interacting protein kinase 16
CUST_34922_PI426222305	1.10	3.36	3.05	2.21	2.00	0.07	0.85	12.27	0.45	6.41	PGSC0003DMT400073084	PGSC0003DMP400049456	PGSC0003DMG400028426	Cellulose synthase catalytic subunit
CUST_3493_PI426222305	1.38	0.77	0.56	0.88	0.64	0.18	1.19	6.56	0.77	4.22	PGSC0003DMT400064177	PGSC0003DMP400043256	PGSC0003DMG400024933	BZIP domain class transcription factor
CUST_34938_PI426222305	1.85	0.75	0.41	1.54	0.83	0.14	0.30	2.10	1.37	9.47	PGSC0003DMT400073291	PGSC0003DMP400049575	PGSC0003DMG400028479	CBL-interacting protein kinase 16	MICRO.16036.C1_810
CUST_34966_PI426222305	1.32	1.25	0.95	0.69	0.52	0.34	0.88	2.60	1.31	3.89	PGSC0003DMT400073244	PGSC0003DMP400049541	PGSC0003DMG402028457	Gene of unknown function
CUST_34973_PI426222305	1.11	3.68	3.31	2.21	1.99	0.09	0.95	11.04	0.42	4.93	PGSC0003DMT400073085	PGSC0003DMP400049457	PGSC0003DMG400028426	Cellulose synthase	MICRO.17686.C1_268
CUST_3500_PI426222305	1.57	0.65	0.41	0.98	0.63	0.15	1.14	7.45	0.88	5.76	PGSC0003DMT400064176	PGSC0003DMP400043255	PGSC0003DMG400024933	BZIP domain class transcription factor
CUST_35007_PI426222305	2.29	0.59	0.26	1.42	0.62	0.17	0.88	5.30	1.17	7.04	PGSC0003DMT400005482	PGSC0003DMP400003831	PGSC0003DMG400002140	Gene of unknown function
CUST_35298_PI426222305	2.89	2.49	0.86	3.27	1.13	0.03	0.08	2.31	0.10	3.00	PGSC0003DMT400048541	PGSC0003DMP400032871	PGSC0003DMG400018856	Elicitor-inducible protein EIG-J7	MICRO.15556.C1_195
CUST_35328_PI426222305	1.65	1.19	0.72	1.22	0.74	0.24	0.70	2.88	1.17	4.80	PGSC0003DMT400048525	PGSC0003DMP400032856	PGSC0003DMG400018849	Receptor protein kinase CLAVATA1	MICRO.9828.C1_573
CUST_3546_PI426222305	1.59	0.84	0.53	1.37	0.86	0.23	0.61	2.66	1.50	6.47	PGSC0003DMT400010276	PGSC0003DMP400007165	PGSC0003DMG400004018	Triacylglycerol lipase
CUST_3549_PI426222305	0.77	2.81	3.63	1.85	2.38	0.06	1.07	19.14	0.88	15.73	PGSC0003DMT400064322	PGSC0003DMP400043370	PGSC0003DMG400024989	Nucleic acid binding protein	bf_ivrootxx_0051C12.t3m.scf_478
CUST_35701_PI426222305	1.40	1.30	0.93	0.88	0.63	0.22	0.43	1.99	2.28	10.51	PGSC0003DMT400045958	PGSC0003DMP400031139	PGSC0003DMG400017829	C2 domain-containing protein
CUST_35710_PI426222305	1.10	1.33	1.20	1.25	1.13	0.73	0.67	0.92	2.57	3.52	PGSC0003DMT400046925	PGSC0003DMP400031747	PGSC0003DMG401018223	Ferric-chelate reductase
CUST_35724_PI426222305	1.71	1.53	0.90	1.79	1.05	0.14	0.28	2.02	0.42	3.10	PGSC0003DMT400046983	PGSC0003DMP400031789	PGSC0003DMG400018248	Receptor kinase 3
CUST_35768_PI426222305	2.84	2.33	0.82	2.69	0.95	0.07	0.14	2.09	0.26	3.84	PGSC0003DMT400046955	PGSC0003DMP400031772	PGSC0003DMG400018238	Hydrolase	MICRO.4332.C2_626
CUST_35787_PI426222305	2.05	1.55	0.76	1.92	0.94	0.17	0.25	1.44	0.46	2.67	PGSC0003DMT400046982	PGSC0003DMP400031788	PGSC0003DMG400018248	Interleukin-1 receptor-associated kinase	MICRO.1081.C40_767
CUST_35801_PI426222305	1.07	0.55	0.52	0.95	0.89	0.19	1.23	6.61	2.33	12.51	PGSC0003DMT400047049	PGSC0003DMP400031827	PGSC0003DMG400018271	Calmodulin binding protein	MICRO.16007.C1_312
CUST_35818_PI426222305	1.15	1.16	1.01	1.00	0.87	0.23	0.84	3.69	2.14	9.39	PGSC0003DMT400047134	PGSC0003DMP400031881	PGSC0003DMG400018289	Hydrolase, hydrolyzing O-glycosyl compounds	bf_slmwxxxx_0002c10.t3m.scf_64
CUST_3589_PI426222305	1.29	0.67	0.52	0.94	0.73	0.22	1.24	5.63	0.84	3.80	PGSC0003DMT400064178	PGSC0003DMP400043257	PGSC0003DMG400024933	Signal transducer	bf_arrayxxx_0099g03.t7m.scf_661
CUST_35961_PI426222305	0.72	1.45	2.02	0.98	1.37	0.27	1.26	4.71	1.10	4.12	PGSC0003DMT400042831	PGSC0003DMP400029050	PGSC0003DMG401016617	Cytochrome P450
CUST_35967_PI426222305	4.73	2.08	0.44	2.80	0.59	0.05	0.15	3.21	0.33	7.14	PGSC0003DMT400056288	PGSC0003DMP400037881	PGSC0003DMG400021869	Conserved gene of unknown function	MICRO.12304.C1_805
CUST_3597_PI426222305	1.85	1.24	0.67	1.23	0.67	0.23	0.93	4.13	0.76	3.37	PGSC0003DMT400010273	PGSC0003DMP400007162	PGSC0003DMG400004016	Conserved gene of unknown function	bf_arrayxxx_0102h05.t7m.scf_658
CUST_35982_PI426222305	0.81	1.35	1.67	0.91	1.12	0.24	1.14	4.75	1.72	7.14	PGSC0003DMT400042832	PGSC0003DMP400029051	PGSC0003DMG401016617	Cytochrome P450
CUST_36014_PI426222305	0.69	1.44	2.09	1.16	1.67	0.24	1.20	5.08	1.62	6.89	PGSC0003DMT400042830	PGSC0003DMP400029049	PGSC0003DMG401016617	Cytochrome P450	cSTA24J7TH_507
CUST_36084_PI426222305	2.23	1.08	0.48	0.75	0.34	0.49	1.22	2.48	2.22	4.50	PGSC0003DMT400007864	PGSC0003DMP400005462	PGSC0003DMG400003039	Increased size exclusion limit 1a	MICRO.11134.C1_1252
CUST_36106_PI426222305	0.66	1.61	2.44	1.13	1.70	0.41	0.76	1.86	2.10	5.13	PGSC0003DMT400058551	PGSC0003DMP400039431	PGSC0003DMG400022745	Gene of unknown function
CUST_36173_PI426222305	1.36	0.84	0.62	1.07	0.79	0.37	1.12	3.06	1.65	4.49	PGSC0003DMT400021949	PGSC0003DMP400014943	PGSC0003DMG400008510	F-box protein
CUST_36264_PI426222305	0.97	1.07	1.11	1.03	1.07	0.41	0.75	1.84	1.11	2.72	PGSC0003DMT400039763	PGSC0003DMP400026940	PGSC0003DMG400015365	Conserved gene of unknown function	MICRO.13917.C1_234
CUST_36342_PI426222305	0.85	4.67	5.50	6.03	7.11	0.12	0.93	7.60	0.62	5.09	PGSC0003DMT400016178	PGSC0003DMP400011216	PGSC0003DMG400006322	Conserved gene of unknown function
CUST_36361_PI426222305	0.97	4.18	4.32	6.14	6.34	0.13	0.97	7.76	0.63	5.00	PGSC0003DMT400016177	PGSC0003DMP400011215	PGSC0003DMG400006321	Conserved gene of unknown function
CUST_36370_PI426222305	2.96	1.61	0.54	2.04	0.69	0.07	0.22	3.06	0.40	5.47	PGSC0003DMT400016201	PGSC0003DMP400011232	PGSC0003DMG401006333	Histone H3.2
CUST_36402_PI426222305	1.92	1.07	0.56	1.55	0.81	0.41	0.74	1.78	0.84	2.02	PGSC0003DMT400079918	PGSC0003DMP400054217	PGSC0003DMG400031124	Myosin XI-F
CUST_36436_PI426222305	3.51	1.64	0.47	2.24	0.64	0.06	0.17	2.78	0.36	6.07	PGSC0003DMT400016160	PGSC0003DMP400011206	PGSC0003DMG402006315	Histone H3.2
CUST_3645_PI426222305	1.75	1.28	0.73	1.30	0.74	0.22	0.84	3.77	0.67	3.00	PGSC0003DMT400010272	PGSC0003DMP400007161	PGSC0003DMG400004016	Triacylglycerol lipase	BF_LBCHXXXX_0028G10_T3M.SCF_79
CUST_36451_PI426222305	1.04	1.16	1.12	1.45	1.40	0.29	1.06	3.66	1.27	4.38	PGSC0003DMT400079899	PGSC0003DMP400054200	PGSC0003DMG400031119	Stress-induced protein	bf_mxlfxxxx_0069h10.t3m.scf_205
CUST_36498_PI426222305	1.17	0.88	0.75	1.29	1.10	0.42	0.81	1.91	3.54	8.38	PGSC0003DMT400064533	PGSC0003DMP400043504	PGSC0003DMG400025075	Conserved gene of unknown function
CUST_36505_PI426222305	1.66	1.31	0.79	1.54	0.93	0.19	0.30	1.53	1.00	5.11	PGSC0003DMT400064575	PGSC0003DMP400043534	PGSC0003DMG400025091	Conserved gene of unknown function
CUST_36514_PI426222305	1.67	0.95	0.57	0.88	0.53	0.46	0.86	1.88	3.04	6.67	PGSC0003DMT400064554	PGSC0003DMP400043522	PGSC0003DMG401025083	Peroxidase 12	cSTB38J3TH_293
CUST_36520_PI426222305	0.41	1.57	3.82	2.00	4.85	0.22	0.62	2.78	1.67	7.54	PGSC0003DMT400064561	PGSC0003DMP400043528	PGSC0003DMG400025087	Gene of unknown function	bf_suspxxxx_0029e05.t3m.scf_1
CUST_36540_PI426222305	1.13	1.49	1.33	1.17	1.04	0.18	0.61	3.48	1.48	8.44	PGSC0003DMT400079994	PGSC0003DMP400054264	PGSC0003DMG400031148	Oxidoreductase	bf_acdaxxxx_0062d11.t3m.scf_756
CUST_36659_PI426222305	2.09	2.26	1.08	1.70	0.82	0.31	0.36	1.19	0.65	2.14	PGSC0003DMT400011061	PGSC0003DMP400007696	PGSC0003DMG400004328	Fk506-binding protein
CUST_36685_PI426222305	1.33	1.31	0.98	1.16	0.87	0.23	0.88	3.84	0.91	3.98	PGSC0003DMT400004111	PGSC0003DMP400002943	PGSC0003DMG400001624	Disease resistance response protein	MICRO.9530.C1_551
CUST_36734_PI426222305	3.34	0.85	0.25	3.52	1.05	0.06	0.76	13.09	0.45	7.68	PGSC0003DMT400004159	PGSC0003DMP400002976	PGSC0003DMG400001649	Auxin-induced SAUR
CUST_36790_PI426222305	1.44	0.81	0.57	0.73	0.51	0.48	1.03	2.16	1.08	2.27	PGSC0003DMT400004027	PGSC0003DMP400002880	PGSC0003DMG400001589	Amino acid transporter
CUST_36807_PI426222305	2.27	1.35	0.60	1.39	0.61	0.48	0.48	0.99	1.27	2.64	PGSC0003DMT400015833	PGSC0003DMP400010976	PGSC0003DMG402006188	ATP binding protein	bf_ivrootxx_0054h06.t3m.scf_300
CUST_36820_PI426222305	3.43	2.07	0.61	1.87	0.55	0.06	0.26	4.14	0.43	6.90	PGSC0003DMT400015870	PGSC0003DMP400011001	PGSC0003DMG400006201	Zeamatin
CUST_36830_PI426222305	1.39	0.81	0.58	0.71	0.51	0.44	1.11	2.52	1.02	2.32	PGSC0003DMT400004025	PGSC0003DMP400002879	PGSC0003DMG400001589	Auxin influx carrier component	bf_arrayxxx_0100h12.t7m.scf_676
CUST_36882_PI426222305	1.80	1.16	0.64	1.08	0.60	0.39	0.79	2.05	1.38	3.58	PGSC0003DMT400067534	PGSC0003DMP400045575	PGSC0003DMG400026260	AP2 domain class transcription factor	MICRO.14066.C1_943
CUST_36969_PI426222305	0.83	0.74	0.90	0.95	1.14	0.08	1.40	16.60	2.46	29.27	PGSC0003DMT400016625	PGSC0003DMP400011515	PGSC0003DMG400006497	Conserved gene of unknown function
CUST_37010_PI426222305	0.92	1.62	1.77	1.01	1.10	0.32	1.47	4.54	1.31	4.05	PGSC0003DMT400097750	PGSC0003DMP400069425	PGSC0003DMG400047321	Conserved gene of unknown function
CUST_37046_PI426222305	1.35	0.67	0.49	1.04	0.77	0.14	0.98	7.01	2.10	15.07	PGSC0003DMT400061926	PGSC0003DMP400041689	PGSC0003DMG400024099	Heat shock protein
CUST_37072_PI426222305	3.54	2.48	0.70	2.12	0.60	0.08	0.19	2.40	0.29	3.62	PGSC0003DMT400061906	PGSC0003DMP400041673	PGSC0003DMG400024091	Conserved gene of unknown function
CUST_37102_PI426222305	1.21	0.91	0.76	0.93	0.77	0.42	0.98	2.34	1.43	3.42	PGSC0003DMT400030039	PGSC0003DMP400020409	PGSC0003DMG401011526	SNKR2GH2 protein
CUST_37293_PI426222305	1.36	1.23	0.90	1.58	1.16	0.27	0.40	1.46	0.82	2.99	PGSC0003DMT400029621	PGSC0003DMP400020171	PGSC0003DMG400011391	Cytochrome b-c1 complex subunit 6
CUST_37312_PI426222305	2.52	1.74	0.69	1.89	0.75	0.06	0.11	1.84	0.28	4.62	PGSC0003DMT400081467	PGSC0003DMP400055139	PGSC0003DMG400031863	Kinase interacting family protein	BF_LBCHXXXX_0007H06_T3M.SCF_195
CUST_37368_PI426222305	0.94	0.99	1.05	1.11	1.19	0.19	1.52	7.94	1.59	8.32	PGSC0003DMT400029563	PGSC0003DMP400020124	PGSC0003DMG402011367	Glutathione S-transferase APIC	MICRO.8970.C1_706
CUST_37381_PI426222305	1.71	1.81	1.06	1.65	0.97	0.29	0.36	1.23	0.65	2.20	PGSC0003DMT400029662	PGSC0003DMP400020204	PGSC0003DMG401011400	Beta-glucosidase	cSTA6A10TH_136
CUST_37385_PI426222305	1.10	1.49	1.35	1.79	1.63	0.10	0.54	5.34	0.57	5.64	PGSC0003DMT400029528	PGSC0003DMP400020104	PGSC0003DMG400011359	Phototropic-responsive NPH3 family protein	bf_swstxxxx_0033e04.t3m.scf_1
CUST_37431_PI426222305	1.13	1.19	1.05	0.96	0.85	0.27	0.72	2.70	1.35	5.02	PGSC0003DMT400078903	PGSC0003DMP400053479	PGSC0003DMG400030704	ATP binding protein
CUST_37453_PI426222305	1.26	0.90	0.72	1.49	1.18	0.22	0.64	2.96	0.90	4.11	PGSC0003DMT400078957	PGSC0003DMP400053514	PGSC0003DMG401030725	Nodulin
CUST_37458_PI426222305	1.26	1.04	0.83	0.98	0.78	0.35	0.90	2.58	0.94	2.70	PGSC0003DMT400078934	PGSC0003DMP400053497	PGSC0003DMG400030715	Heparanase
CUST_37469_PI426222305	1.30	1.08	0.83	0.97	0.75	0.34	0.87	2.55	0.93	2.71	PGSC0003DMT400078935	PGSC0003DMP400053498	PGSC0003DMG400030715	Heparanase	bf_mxflxxxx_0007h02.t3m.scf_122
CUST_37477_PI426222305	1.21	1.06	0.88	1.45	1.20	0.10	0.51	4.89	0.89	8.50	PGSC0003DMT400078955	PGSC0003DMP400053512	PGSC0003DMG401030725	Nodulin
CUST_37503_PI426222305	3.31	1.29	0.39	1.53	0.46	0.24	0.88	3.72	0.78	3.30	PGSC0003DMT400078859	PGSC0003DMP400053450	PGSC0003DMG400030691	Conserved gene of unknown function	MICRO.4559.C1_437
CUST_37590_PI426222305	0.96	2.21	2.30	1.78	1.85	0.06	0.63	10.29	0.88	14.27	PGSC0003DMT400049487	PGSC0003DMP400033406	PGSC0003DMG400019228	Glycosyltransferase, CAZy family GT8	090D11AF.esd_362
CUST_37598_PI426222305	2.89	2.04	0.71	2.62	0.91	0.06	0.20	3.57	0.27	4.78	PGSC0003DMT400049626	PGSC0003DMP400033497	PGSC0003DMG400019277	Conserved gene of unknown function
CUST_37726_PI426222305	0.99	0.89	0.90	0.79	0.79	0.33	0.87	2.59	1.90	5.69	PGSC0003DMT400004971	PGSC0003DMP400003530	PGSC0003DMG400001967	White-brown-complex ABC transporter family
CUST_37783_PI426222305	1.10	1.22	1.10	1.06	0.96	0.42	0.84	2.00	2.36	5.58	PGSC0003DMT400077015	PGSC0003DMP400052193	PGSC0003DMG400029955	Gene of unknown function
CUST_37957_PI426222305	1.10	0.96	0.87	1.06	0.96	0.45	0.95	2.12	1.18	2.65	PGSC0003DMT400081424	PGSC0003DMP400055102	PGSC0003DMG400031831	Mavicyanin
CUST_38010_PI426222305	2.06	1.31	0.64	1.71	0.83	0.04	0.25	6.09	0.52	12.86	PGSC0003DMT400081337	PGSC0003DMP400055037	PGSC0003DMG400031800	Cellulose synthase A catalytic subunit 3 [UDP-forming]
CUST_38016_PI426222305	1.05	0.90	0.86	0.80	0.77	0.07	1.25	17.06	0.85	11.51	PGSC0003DMT400081433	PGSC0003DMP400055111	PGSC0003DMG400031835	Spermine synthase	MICRO.3082.C1_571
CUST_38098_PI426222305	2.43	2.00	0.82	2.58	1.06	0.17	0.29	1.73	0.40	2.37	PGSC0003DMT400054791	PGSC0003DMP400036854	PGSC0003DMG400021264	Phosphoenolpyruvate carboxylase	bf_swstxxxx_0018d01.t3m.scf_539
CUST_38178_PI426222305	1.14	1.07	0.94	0.90	0.79	0.38	0.83	2.19	0.95	2.51	PGSC0003DMT400054918	PGSC0003DMP400036933	PGSC0003DMG400021310	Ring finger protein
CUST_3819_PI426222305	1.02	1.26	1.24	1.08	1.06	0.60	1.05	1.75	2.03	3.40	PGSC0003DMT400013691	PGSC0003DMP400009481	PGSC0003DMG400005352	Protein kinase APK1B, chloroplast	bf_arrayxxx_0030e07.t7m.scf_753
CUST_38300_PI426222305	0.94	1.87	1.98	0.79	0.83	0.01	0.76	64.14	1.15	96.65	PGSC0003DMT400096663	PGSC0003DMP400068338	PGSC0003DMG400046234	Miraculin
CUST_38375_PI426222305	3.28	0.94	0.29	1.06	0.32	0.36	0.92	2.54	1.85	5.12	PGSC0003DMT400022018	PGSC0003DMP400014995	PGSC0003DMG400008537	Sulfate transporter 2	MICRO.6691.C1_601
CUST_38385_PI426222305	0.64	1.33	2.08	1.11	1.74	0.01	2.38	238.15	0.41	41.20	PGSC0003DMT400074386	PGSC0003DMP400050379	PGSC0003DMG400028909	Protease inhibitor/seed storage/LTP family protein	MICRO.6674.C1_1770
CUST_38412_PI426222305	1.07	0.87	0.81	0.74	0.69	0.06	2.75	46.05	2.43	40.74	PGSC0003DMT400074339	PGSC0003DMP400050343	PGSC0003DMG400028894	Conserved gene of unknown function
CUST_38472_PI426222305	2.03	1.23	0.61	1.50	0.74	0.18	0.52	2.87	0.71	3.88	PGSC0003DMT400050427	PGSC0003DMP400034039	PGSC0003DMG400019600	SINA1	bf_arrayxxx_0027h03.t3m.scf_323
CUST_38518_PI426222305	1.11	1.27	1.15	1.16	1.05	0.12	0.64	5.16	1.06	8.49	PGSC0003DMT400001976	PGSC0003DMP400001451	PGSC0003DMG400000750	SWIB/MDM2 domain containing protein	STDB005F17u.scf_411
CUST_38519_PI426222305	0.88	4.37	4.98	1.66	1.89	0.15	1.26	8.48	0.84	5.64	PGSC0003DMT400065494	PGSC0003DMP400044177	PGSC0003DMG400025474	Nucleic acid binding protein	bf_arrayxxx_0019h12.t7m.scf_540
CUST_38628_PI426222305	3.84	1.84	0.48	1.70	0.44	0.05	0.27	5.50	0.48	10.02	PGSC0003DMT400076189	PGSC0003DMP400051594	PGSC0003DMG400029624	S-adenosyl-L-methionine: salicylic acid carboxyl methyltransferase	bf_mxlfxxxx_0031d07.t3m.scf_169
CUST_38670_PI426222305	1.29	1.13	0.88	0.94	0.73	0.37	0.80	2.15	1.29	3.46	PGSC0003DMT400076302	PGSC0003DMP400051678	PGSC0003DMG400029664	Non-lysosomal glucosylceramidase	MICRO.502.C1_611
CUST_38705_PI426222305	1.83	0.95	0.52	1.26	0.69	0.04	0.74	19.96	0.79	21.13	PGSC0003DMT400076251	PGSC0003DMP400051648	PGSC0003DMG400029645	Pectase lyase	cSTA21B7TH_479
CUST_38901_PI426222305	1.69	0.84	0.50	1.15	0.68	0.37	0.34	0.92	1.57	4.28	PGSC0003DMT400037864	PGSC0003DMP400025731	PGSC0003DMG402014605	DUF26 domain-containing protein 1
CUST_38971_PI426222305	0.92	1.66	1.80	1.68	1.83	0.31	0.71	2.26	0.93	2.96	PGSC0003DMT400070355	PGSC0003DMP400047564	PGSC0003DMG400027354	Phosphorylase family protein	MICRO.6232.C1_508
CUST_39115_PI426222305	1.38	0.27	0.20	0.86	0.63	0.06	1.18	21.30	1.89	34.28	PGSC0003DMT400035609	PGSC0003DMP400024217	PGSC0003DMG400013696	Cytochrome P450	MICRO.14886.C1_900
CUST_39145_PI426222305	4.91	1.46	0.30	3.61	0.73	0.02	0.27	12.45	0.16	7.38	PGSC0003DMT400035577	PGSC0003DMP400024197	PGSC0003DMG400013680	Pectinesterase	MICRO.2459.C1_1702
CUST_39202_PI426222305	4.43	2.06	0.47	2.48	0.56	0.04	0.24	5.60	0.46	10.69	PGSC0003DMT400065104	PGSC0003DMP400043901	PGSC0003DMG400025304	DNA-binding protein MNB1B
CUST_39211_PI426222305	2.10	1.68	0.80	3.06	1.45	0.05	0.24	5.35	0.30	6.52	PGSC0003DMT400065091	PGSC0003DMP400043888	PGSC0003DMG400025295	Serine-threonine protein kinase, plant-type	MICRO.15672.C1_638
CUST_39245_PI426222305	2.57	2.19	0.85	2.08	0.81	0.26	0.26	1.02	0.75	2.94	PGSC0003DMT400065088	PGSC0003DMP400043885	PGSC0003DMG400025293	Aspartic proteinase nepenthesin-1	MICRO.14214.C1_575
CUST_39265_PI426222305	1.34	1.26	0.94	1.42	1.06	0.26	0.40	1.56	0.65	2.54	PGSC0003DMT400012801	PGSC0003DMP400008893	PGSC0003DMG400004987	CHCH domain containing protein	MICRO.18238.C1_531
CUST_39287_PI426222305	8.30	2.51	0.30	6.94	0.84	0.03	0.10	3.13	0.20	6.14	PGSC0003DMT400012809	PGSC0003DMP400008898	PGSC0003DMG400004992	Endo-beta-1,4-glucanase
CUST_39315_PI426222305	1.06	1.14	1.08	1.03	0.97	0.04	0.85	18.84	0.94	20.85	PGSC0003DMT400012844	PGSC0003DMP400008918	PGSC0003DMG400005000	Metal ion binding protein
CUST_39372_PI426222305	0.82	1.29	1.57	0.85	1.04	0.20	1.07	5.27	1.63	8.02	PGSC0003DMT400092334	PGSC0003DMP400064009	PGSC0003DMG400041905	Gene of unknown function	MICRO.972.C5_285
CUST_39449_PI426222305	1.12	0.89	0.79	0.93	0.83	0.41	1.12	2.74	1.21	2.96	PGSC0003DMT400077340	PGSC0003DMP400052388	PGSC0003DMG400030080	Transporter
CUST_39505_PI426222305	0.98	1.01	1.03	0.95	0.97	0.11	1.27	11.49	2.64	23.94	PGSC0003DMT400019030	PGSC0003DMP400013054	PGSC0003DMG400007374	Extensin	bf_cswcxxxx_0002g11.t3m.scf_650
CUST_3967_PI426222305	2.38	1.08	0.45	0.82	0.34	0.78	1.08	1.39	1.71	2.21	PGSC0003DMT400030866	PGSC0003DMP400020968	PGSC0003DMG400011827	Protein ycf2
CUST_39700_PI426222305	3.26	1.70	0.52	2.35	0.72	0.03	0.17	5.17	0.33	10.22	PGSC0003DMT400058778	PGSC0003DMP400039599	PGSC0003DMG400022836	Histone H3.2	BF_TUBSXXXX_0056B12_T3M.SCF_425
CUST_39701_PI426222305	1.23	2.68	2.18	2.40	1.95	0.21	0.38	1.82	0.71	3.43	PGSC0003DMT400068473	PGSC0003DMP400046262	PGSC0003DMG402026624	GDSL esterase/lipase
CUST_39828_PI426222305	1.09	1.09	1.00	0.93	0.86	0.16	0.81	4.95	1.69	10.39	PGSC0003DMT400047547	PGSC0003DMP400032198	PGSC0003DMG400018479	White-brown-complex ABC transporter family
CUST_39829_PI426222305	1.23	1.16	0.95	1.07	0.87	0.51	0.62	1.23	1.48	2.91	PGSC0003DMT400047516	PGSC0003DMP400032171	PGSC0003DMG400018466	Mak
CUST_39839_PI426222305	3.40	1.74	0.51	1.75	0.51	0.27	0.62	2.27	0.79	2.89	PGSC0003DMT400047618	PGSC0003DMP400032246	PGSC0003DMG400018506	Jumonji domain protein	099H08AF.esd_540
CUST_39846_PI426222305	1.08	1.21	1.12	1.13	1.05	0.52	0.63	1.21	1.48	2.82	PGSC0003DMT400047517	PGSC0003DMP400032172	PGSC0003DMG400018466	Mak	bf_arrayxxx_0021h07.t7m.scf_261
CUST_39858_PI426222305	1.03	1.09	1.05	0.99	0.95	0.17	0.78	4.58	1.60	9.43	PGSC0003DMT400047545	PGSC0003DMP400032196	PGSC0003DMG400018479	White-brown-complex ABC transporter family
CUST_39871_PI426222305	1.06	1.03	0.97	0.95	0.90	0.17	0.72	4.19	1.38	8.11	PGSC0003DMT400047546	PGSC0003DMP400032197	PGSC0003DMG400018479	White-brown-complex ABC transporter family
CUST_39909_PI426222305	2.40	2.08	0.86	2.12	0.88	0.16	0.36	2.30	0.37	2.38	PGSC0003DMT400047616	PGSC0003DMP400032244	PGSC0003DMG400018505	DAD1	bf_cswbxxxx_0057h10.t3m.scf_585
CUST_39941_PI426222305	1.11	1.23	1.11	1.28	1.15	0.49	0.81	1.67	1.42	2.92	PGSC0003DMT400076977	PGSC0003DMP400052164	PGSC0003DMG400029941	Green ripe-like 1	MICRO.5436.C2_203
CUST_39954_PI426222305	1.07	1.08	1.01	1.09	1.02	0.50	1.00	1.99	1.20	2.38	PGSC0003DMT400086971	PGSC0003DMP400058646	PGSC0003DMG400036542	Conserved gene of unknown function	SSBT003M04x.scf_439
CUST_40036_PI426222305	1.44	0.76	0.53	1.29	0.90	0.31	0.49	1.59	2.13	6.91	PGSC0003DMT400015067	PGSC0003DMP400010428	PGSC0003DMG400005887	UPF0497 membrane protein 1	cSTA34D2TH_195
CUST_40037_PI426222305	2.00	1.49	0.75	1.51	0.76	0.15	0.42	2.84	0.76	5.19	PGSC0003DMT400015082	PGSC0003DMP400010439	PGSC0003DMG400005894	Helix-loop-helix DNA-binding
CUST_40038_PI426222305	0.89	0.73	0.82	1.23	1.38	0.47	0.88	1.89	1.74	3.74	PGSC0003DMT400015173	PGSC0003DMP400010506	PGSC0003DMG400005924	Ankyrin repeat protein
CUST_40068_PI426222305	1.15	0.43	0.38	0.97	0.85	0.20	0.88	4.44	1.85	9.31	PGSC0003DMT400015234	PGSC0003DMP400010546	PGSC0003DMG400005944	Glycosyl hydrolase family 17 protein	MICRO.708.C3_492
CUST_40104_PI426222305	2.05	1.40	0.68	1.31	0.64	0.14	0.61	4.36	0.59	4.24	PGSC0003DMT400015084	PGSC0003DMP400010441	PGSC0003DMG400005894	Helix-loop-helix DNA-binding
CUST_40109_PI426222305	2.03	1.61	0.79	1.54	0.76	0.15	0.68	4.68	0.57	3.91	PGSC0003DMT400015083	PGSC0003DMP400010440	PGSC0003DMG400005894	Helix-loop-helix DNA-binding	MICRO.31.C1_558
CUST_40119_PI426222305	1.48	1.50	1.01	1.45	0.98	0.24	0.37	1.56	0.63	2.63	PGSC0003DMT400015231	PGSC0003DMP400010543	PGSC0003DMG400005943	Beta-D-glucan exohydrolase
CUST_40131_PI426222305	1.33	0.92	0.69	1.16	0.87	0.50	0.54	1.07	1.23	2.45	PGSC0003DMT400015095	PGSC0003DMP400010452	PGSC0003DMG400005902	Conserved gene of unknown function	BF_LBCHXXXX_0017D10_T3M.SCF_21
CUST_40136_PI426222305	1.46	1.43	0.98	1.44	0.99	0.23	0.41	1.79	0.65	2.84	PGSC0003DMT400015233	PGSC0003DMP400010545	PGSC0003DMG400005943	Hydrolase, hydrolyzing O-glycosyl compounds	BF_LBCHXXXX_0013F08_T3M.SCF_206
CUST_40137_PI426222305	2.28	1.57	0.69	1.55	0.68	0.08	0.25	3.18	0.58	7.37	PGSC0003DMT400015244	PGSC0003DMP400010555	PGSC0003DMG400005948	Cyclin B1
CUST_40187_PI426222305	0.53	1.13	2.15	1.32	2.50	0.01	1.85	182.94	0.35	34.78	PGSC0003DMT400005398	PGSC0003DMP400003780	PGSC0003DMG400002108	Glycine-rich protein TomR2	MICRO.8427.C1_1
CUST_40387_PI426222305	3.16	1.60	0.51	2.01	0.63	0.20	0.48	2.37	0.71	3.52	PGSC0003DMT400061600	PGSC0003DMP400041444	PGSC0003DMG400023978	Mevalonate disphosphate decarboxylase	bf_cswbxxxx_0008c05.t3m.scf_34
CUST_40421_PI426222305	1.75	1.49	0.85	1.49	0.85	0.07	0.63	8.94	0.95	13.54	PGSC0003DMT400061629	PGSC0003DMP400041470	PGSC0003DMG400023990	Conserved gene of unknown function	BF_LBCHXXXX_0001D04_T3M.SCF_303
CUST_40433_PI426222305	1.24	0.93	0.75	1.21	0.98	0.37	0.89	2.43	1.77	4.84	PGSC0003DMT400050131	PGSC0003DMP400033847	PGSC0003DMG400019467	Stress-associated protein 7	bf_stolxxxx_0031A01.t3m.scf_203
CUST_40461_PI426222305	1.28	1.00	0.78	1.32	1.03	0.15	0.75	5.01	1.04	6.94	PGSC0003DMT400050208	PGSC0003DMP400033890	PGSC0003DMG400019496	Conserved gene of unknown function
CUST_40496_PI426222305	1.24	0.73	0.59	1.37	1.11	0.26	0.57	2.22	2.34	9.06	PGSC0003DMT400077599	PGSC0003DMP400052558	PGSC0003DMG400030182	Conserved gene of unknown function	bf_ivrootxx_0004g12.t3m.scf_579
CUST_40578_PI426222305	0.79	1.04	1.33	1.22	1.56	0.30	1.10	3.69	1.17	3.92	PGSC0003DMT400073915	PGSC0003DMP400050036	PGSC0003DMG400028724	Major latex
CUST_40602_PI426222305	0.74	1.28	1.73	1.79	2.40	0.25	1.01	4.03	1.14	4.56	PGSC0003DMT400073916	PGSC0003DMP400050037	PGSC0003DMG400028725	Major latex
CUST_40752_PI426222305	0.87	0.99	1.15	1.06	1.22	0.24	1.08	4.56	2.55	10.78	PGSC0003DMT400008887	PGSC0003DMP400006153	PGSC0003DMG400003451	Cyclin-dependent protein kinase
CUST_40781_PI426222305	1.50	0.88	0.59	1.45	0.97	0.31	0.92	2.92	1.65	5.23	PGSC0003DMT400073662	PGSC0003DMP400049846	PGSC0003DMG400028613	Conserved gene of unknown function	bf_mxflxxxx_0022g07.t3m.scf_475
CUST_40798_PI426222305	1.89	1.17	0.62	1.23	0.65	0.23	0.53	2.29	0.72	3.09	PGSC0003DMT400048875	PGSC0003DMP400033048	PGSC0003DMG400018992	Mitogen activated protein kinase kinase kinase 3, mapkkk3, mekk3
CUST_40827_PI426222305	3.36	1.62	0.48	2.04	0.61	0.05	0.17	3.33	0.48	9.60	PGSC0003DMT400048873	PGSC0003DMP400033047	PGSC0003DMG400018991	Kinesin-3	MICRO.17528.C1_437
CUST_40848_PI426222305	0.98	1.06	1.08	1.04	1.06	0.29	0.91	3.11	2.00	6.82	PGSC0003DMT400008886	PGSC0003DMP400006152	PGSC0003DMG400003451	Cyclin-dependent protein kinase	bf_cswbxxxx_0002d10.t3m.scf_376
CUST_40864_PI426222305	1.44	1.09	0.76	1.13	0.78	0.52	0.74	1.44	1.06	2.06	PGSC0003DMT400053572	PGSC0003DMP400036122	PGSC0003DMG400020783	Cellulose synthase A catalytic subunit 6 [UDP-forming]	cSTB46E15TH_215
CUST_41028_PI426222305	1.72	1.30	0.76	1.57	0.91	0.05	0.35	6.50	0.52	9.58	PGSC0003DMT400018986	PGSC0003DMP400013026	PGSC0003DMG402007356	Thymidine kinase	MICRO.13509.C1_686
CUST_41055_PI426222305	0.97	1.03	1.06	0.75	0.77	0.17	1.06	6.06	1.05	6.04	PGSC0003DMT400089695	PGSC0003DMP400061370	PGSC0003DMG400039266	Conserved gene of unknown function
CUST_41092_PI426222305	1.12	2.20	1.96	1.56	1.39	0.04	0.84	22.20	0.73	19.26	PGSC0003DMT400004435	PGSC0003DMP400003161	PGSC0003DMG400001769	Beta-1,3-glucuronyltransferase	MICRO.13573.C1_731
CUST_41195_PI426222305	4.70	1.76	0.38	1.65	0.35	0.30	0.44	1.48	0.68	2.30	PGSC0003DMT400019617	PGSC0003DMP400013418	PGSC0003DMG400007581	Conserved gene of unknown function
CUST_41196_PI426222305	4.45	1.67	0.38	1.76	0.40	0.26	0.35	1.34	0.57	2.16	PGSC0003DMT400019618	PGSC0003DMP400013419	PGSC0003DMG400007581	Conserved gene of unknown function
CUST_41219_PI426222305	0.97	0.76	0.79	1.24	1.28	0.26	0.89	3.50	2.23	8.70	PGSC0003DMT400087465	PGSC0003DMP400059140	PGSC0003DMG400037036	Conserved gene of unknown function
CUST_41223_PI426222305	0.10	1.17	11.65	1.00	9.93	0.02	1.75	112.60	1.25	80.55	PGSC0003DMT400055847	PGSC0003DMP400037611	PGSC0003DMG400021691	Lipid binding protein	bf_mxlfxxxx_0040b05.t3m.scf_347
CUST_41230_PI426222305	1.12	0.74	0.66	1.69	1.51	0.54	0.74	1.37	1.65	3.06	PGSC0003DMT400055866	PGSC0003DMP400037623	PGSC0003DMG400021698	Conserved gene of unknown function
CUST_41300_PI426222305	1.56	0.91	0.58	1.19	0.76	0.07	1.11	15.74	0.70	9.86	PGSC0003DMT400028041	PGSC0003DMP400019110	PGSC0003DMG400010814	Conserved gene of unknown function
CUST_41304_PI426222305	0.82	0.45	0.55	1.52	1.87	0.18	1.10	6.04	1.09	5.96	PGSC0003DMT400074204	PGSC0003DMP400050242	PGSC0003DMG400028841	EXO70-G1 protein
CUST_4139_PI426222305	1.22	0.90	0.74	0.90	0.74	0.56	0.98	1.76	1.50	2.68	PGSC0003DMT400062280	PGSC0003DMP400041929	PGSC0003DMG400024234	Rpi protein
CUST_41434_PI426222305	2.71	1.77	0.65	2.09	0.77	0.03	0.16	5.83	0.33	12.28	PGSC0003DMT400061389	PGSC0003DMP400041299	PGSC0003DMG400023891	Conserved gene of unknown function	MICRO.7351.C1_787
CUST_41489_PI426222305	1.25	1.01	0.81	0.91	0.73	0.05	0.90	19.53	0.75	16.43	PGSC0003DMT400021600	PGSC0003DMP400014705	PGSC0003DMG400008379	Auxin efflux carrier	BF_TUBSXXXX_0030E11_T3M.SCF_358
CUST_41543_PI426222305	1.09	1.16	1.07	1.22	1.12	0.37	0.86	2.30	1.14	3.07	PGSC0003DMT400021553	PGSC0003DMP400014665	PGSC0003DMG400008356	NADH-glutamate dehydrogenase	bf_cswbxxxx_0067g02.t3m.scf_157
CUST_41587_PI426222305	2.39	2.38	1.00	1.93	0.80	0.04	0.31	6.99	0.38	8.65	PGSC0003DMT400029745	PGSC0003DMP400020249	PGSC0003DMG400011431	Anthranilate phosphoribosyltransferase	MICRO.14868.C1_1472
CUST_41635_PI426222305	1.96	1.20	0.61	1.62	0.82	0.30	0.69	2.26	0.87	2.87	PGSC0003DMT400055469	PGSC0003DMP400037334	PGSC0003DMG400021537	Conserved gene of unknown function
CUST_41644_PI426222305	2.21	1.24	0.56	1.78	0.81	0.35	0.78	2.25	1.01	2.91	PGSC0003DMT400055468	PGSC0003DMP400037333	PGSC0003DMG400021537	Conserved gene of unknown function	MICRO.1149.C3_662
CUST_41713_PI426222305	1.44	3.32	2.30	2.62	1.82	0.06	0.47	8.01	0.48	8.12	PGSC0003DMT400019875	PGSC0003DMP400013587	PGSC0003DMG400007689	Dopamine beta-monooxygenase
CUST_41813_PI426222305	1.01	1.19	1.18	1.02	1.00	0.46	0.60	1.28	1.13	2.44	PGSC0003DMT400080212	PGSC0003DMP400054413	PGSC0003DMG400031223	Lung seven transmembrane receptor family protein
CUST_41897_PI426222305	1.08	1.97	1.83	1.30	1.21	0.13	0.39	3.06	0.64	5.07	PGSC0003DMT400026473	PGSC0003DMP400018067	PGSC0003DMG401010218	Phospholipase A1
CUST_41910_PI426222305	2.26	0.71	0.32	1.00	0.44	0.13	1.00	7.68	1.25	9.60	PGSC0003DMT400026504	PGSC0003DMP400018084	PGSC0003DMG400010231	Conserved gene of unknown function	bf_lbchxxxx_0059d08.t3m.scf_732
CUST_41919_PI426222305	1.02	2.15	2.10	1.12	1.09	0.20	0.43	2.14	1.25	6.23	PGSC0003DMT400026480	PGSC0003DMP400018069	PGSC0003DMG400010219	Phospholipase A1
CUST_41950_PI426222305	2.49	1.68	0.67	1.97	0.79	0.04	0.14	3.67	0.30	7.87	PGSC0003DMT400080256	PGSC0003DMP400054443	PGSC0003DMG400031240	Ubiquitin carrier protein	MICRO.8297.C1_709
CUST_4204_PI426222305	1.02	0.83	0.81	1.66	1.62	0.24	0.81	3.40	2.07	8.73	PGSC0003DMT400061680	PGSC0003DMP400041509	PGSC0003DMG400024004	Gypsy/Ty-3 retroelement polyprotein	bf_mxflxxxx_0033a09.t3m.scf_683
CUST_42061_PI426222305	1.48	1.31	0.89	1.10	0.75	0.21	0.76	3.55	0.99	4.63	PGSC0003DMT400056037	PGSC0003DMP400037724	PGSC0003DMG400021767	Putative Pepidyl-tRNA hydrolase family protein	MICRO.3585.C1_693
CUST_42157_PI426222305	2.05	1.04	0.51	0.85	0.41	0.41	1.04	2.54	1.04	2.53	PGSC0003DMT400050490	PGSC0003DMP400034086	PGSC0003DMG400019620	UMP synthase	MICRO.2277.C1_1281
CUST_42159_PI426222305	1.34	0.77	0.57	1.21	0.91	0.13	0.79	6.33	1.53	12.19	PGSC0003DMT400067709	PGSC0003DMP400045710	PGSC0003DMG400026333	Rhicadhesin receptor	cSTS26O7TH_629
CUST_42220_PI426222305	1.26	1.56	1.24	1.92	1.53	0.23	0.31	1.35	0.96	4.20	PGSC0003DMT400038205	PGSC0003DMP400025956	PGSC0003DMG402014734	P-coumaroyl quinate/shikimate 3'-hydroxylase
CUST_42339_PI426222305	2.06	0.86	0.42	1.22	0.59	0.28	0.76	2.67	1.99	7.04	PGSC0003DMT400053842	PGSC0003DMP400036285	PGSC0003DMG400020887	Conserved gene of unknown function	MICRO.10993.C1_589
CUST_42477_PI426222305	1.09	1.44	1.32	1.47	1.35	0.32	0.38	1.20	0.73	2.30	PGSC0003DMT400079230	PGSC0003DMP400053718	PGSC0003DMG400030837	Gene of unknown function
CUST_42505_PI426222305	2.30	1.32	0.57	1.61	0.70	0.03	0.21	6.55	0.48	14.77	PGSC0003DMT400079236	PGSC0003DMP400053724	PGSC0003DMG400030839	Blue copper protein	MICRO.14318.C1_1186
CUST_42534_PI426222305	2.34	2.06	0.88	2.17	0.93	0.13	0.32	2.39	0.42	3.10	PGSC0003DMT400079242	PGSC0003DMP400053729	PGSC0003DMG400030842	PTP-1	MICRO.13260.C2_427
CUST_42537_PI426222305	1.68	1.50	0.89	2.01	1.19	0.16	0.28	1.76	0.49	3.08	PGSC0003DMT400079172	PGSC0003DMP400053669	PGSC0003DMG400030814	14-3-3 protein	MICRO.2617.C3_1158
CUST_42546_PI426222305	1.32	0.98	0.74	0.55	0.42	0.03	1.48	49.27	0.34	11.20	PGSC0003DMT400048713	PGSC0003DMP400032965	PGSC0003DMG400018930	Proteinase inhibitor I4, serpin
CUST_42548_PI426222305	1.54	1.02	0.67	0.65	0.43	0.04	1.45	34.98	0.34	8.21	PGSC0003DMT400048712	PGSC0003DMP400032964	PGSC0003DMG400018930	Proteinase inhibitor I4, serpin	cSTE14G12TH_286
CUST_4259_PI426222305	1.40	1.19	0.85	1.35	0.97	0.48	0.67	1.39	0.98	2.04	PGSC0003DMT400007772	PGSC0003DMP400005404	PGSC0003DMG400003003	Ubiquitin carrier protein
CUST_42590_PI426222305	0.94	1.34	1.43	1.07	1.14	0.37	0.86	2.30	1.31	3.53	PGSC0003DMT400026883	PGSC0003DMP400018324	PGSC0003DMG400010373	Iron-regulated transporter 1
CUST_42596_PI426222305	2.11	1.27	0.60	1.84	0.87	0.03	0.42	12.14	1.03	30.02	PGSC0003DMT400093900	PGSC0003DMP400065575	PGSC0003DMG400043471	Phosphate-responsive 1 family protein	bf_suspxxxx_0026A01.t3m.scf_570
CUST_42654_PI426222305	1.22	1.14	0.93	1.66	1.36	0.11	0.39	3.40	0.81	7.13	PGSC0003DMT400052396	PGSC0003DMP400035327	PGSC0003DMG401020339	Conserved gene of unknown function	MICRO.11422.C1_1195
CUST_42656_PI426222305	1.15	2.33	2.03	1.90	1.66	0.07	0.55	8.26	1.46	21.83	PGSC0003DMT400052440	PGSC0003DMP400035353	PGSC0003DMG400020355	Laccase 110c
CUST_42659_PI426222305	2.27	1.51	0.66	1.59	0.70	0.22	0.56	2.52	1.23	5.54	PGSC0003DMT400052416	PGSC0003DMP400035342	PGSC0003DMG400020347	Conserved gene of unknown function	MICRO.1146.C1_477
CUST_42667_PI426222305	0.78	1.44	1.85	1.05	1.35	0.05	1.78	36.99	1.21	25.14	PGSC0003DMT400052413	PGSC0003DMP400035339	PGSC0003DMG400020345	Diphenol oxidase	MICRO.8400.C1_906
CUST_42676_PI426222305	1.54	1.01	0.65	1.21	0.78	0.27	0.56	2.07	1.28	4.72	PGSC0003DMT400052409	PGSC0003DMP400035336	PGSC0003DMG400020343	AER	MICRO.1086.C1_578
CUST_42685_PI426222305	3.77	1.89	0.50	1.90	0.50	0.08	0.20	2.67	0.42	5.52	PGSC0003DMT400052390	PGSC0003DMP400035321	PGSC0003DMG400020336	Conserved gene of unknown function	MICRO.1351.C1_386
CUST_42696_PI426222305	2.57	1.53	0.60	1.60	0.62	0.10	0.39	3.99	0.64	6.61	PGSC0003DMT400052418	PGSC0003DMP400035343	PGSC0003DMG400020348	Transducin family protein
CUST_42703_PI426222305	2.29	1.41	0.62	2.62	1.14	0.07	0.29	4.01	0.45	6.21	PGSC0003DMT400052467	PGSC0003DMP400035372	PGSC0003DMG400020364	Receptor protein kinase	MICRO.393.C1_527
CUST_42736_PI426222305	1.19	1.93	1.62	1.78	1.49	0.11	0.65	6.00	1.23	11.34	PGSC0003DMT400052439	PGSC0003DMP400035352	PGSC0003DMG400020355	Conserved gene of unknown function	MICRO.10013.C1_758
CUST_42741_PI426222305	1.90	1.24	0.65	2.13	1.12	0.07	0.25	3.62	0.42	6.04	PGSC0003DMT400052466	PGSC0003DMP400035371	PGSC0003DMG400020364	Receptor protein kinase	MICRO.2177.C1_683
CUST_42766_PI426222305	1.11	1.02	0.92	1.08	0.97	0.54	1.05	1.96	2.01	3.75	PGSC0003DMT400002155	PGSC0003DMP400001571	PGSC0003DMG400000824	DNA binding protein	bf_arrayxxx_0043a09.t7m.scf_628
CUST_42773_PI426222305	1.36	1.23	0.90	1.39	1.02	0.22	0.52	2.39	0.76	3.47	PGSC0003DMT400002124	PGSC0003DMP400001546	PGSC0003DMG400000810	Serine-threonine protein kinase, plant-type	MICRO.16535.C1_402
CUST_42795_PI426222305	1.02	1.01	0.99	0.90	0.88	0.23	1.09	4.79	2.13	9.41	PGSC0003DMT400002144	PGSC0003DMP400001563	PGSC0003DMG400000818	Lysine/histidine transporter	bf_cswbxxxx_0029f07.t3m.scf_150
CUST_42805_PI426222305	1.07	1.15	1.08	0.75	0.70	0.46	0.62	1.34	1.58	3.42	PGSC0003DMT400002160	PGSC0003DMP400001573	PGSC0003DMG400000826	Gc-rich sequence DNA-binding factor	BPLI1E24TH_568
CUST_42844_PI426222305	1.04	1.32	1.26	0.98	0.94	0.42	0.75	1.80	1.66	3.99	PGSC0003DMT400053483	PGSC0003DMP400036067	PGSC0003DMG400020744	Receptor-kinase	cSTB38P12TH_295
CUST_42848_PI426222305	0.94	1.01	1.08	1.31	1.39	0.49	0.84	1.71	1.52	3.07	PGSC0003DMT400051535	PGSC0003DMP400034724	PGSC0003DMG401020019	Serine-threonine protein kinase, plant-type	SDBN006G13u.scf_607
CUST_42939_PI426222305	1.18	1.13	0.96	1.33	1.13	0.13	0.74	5.54	1.22	9.05	PGSC0003DMT400015761	PGSC0003DMP400010927	PGSC0003DMG400006159	Dopamine beta-monooxygenase
CUST_42953_PI426222305	2.52	2.14	0.85	2.75	1.09	0.04	0.21	5.56	0.22	5.91	PGSC0003DMT400015763	PGSC0003DMP400010929	PGSC0003DMG400006160	Fasciclin-like arabinogalactan protein 2	MICRO.14436.C3_640
CUST_4300_PI426222305	1.15	0.95	0.83	1.03	0.90	0.32	1.67	5.17	1.41	4.35	PGSC0003DMT400020786	PGSC0003DMP400014158	PGSC0003DMG400008047	Electron transporter	MICRO.10249.C1_669
CUST_43053_PI426222305	3.23	1.88	0.58	1.85	0.57	0.17	0.30	1.81	0.59	3.54	PGSC0003DMT400018921	PGSC0003DMP400012993	PGSC0003DMG400007336	40S ribosomal protein S15	BPLI13O10TH_4
CUST_4319_PI426222305	1.70	1.06	0.62	1.08	0.63	0.73	0.80	1.09	2.07	2.84	PGSC0003DMT400007792	PGSC0003DMP400005418	PGSC0003DMG402003010	Ubiquitin carboxyl-terminal hydrolase
CUST_43234_PI426222305	1.13	1.10	0.98	1.06	0.94	0.03	0.45	15.25	0.82	27.92	PGSC0003DMT400002040	PGSC0003DMP400001492	PGSC0003DMG400000779	Extensin (ext)	MICRO.1262.C16_318
CUST_43247_PI426222305	1.56	1.70	1.09	1.51	0.97	0.09	0.19	2.12	0.52	5.77	PGSC0003DMT400002054	PGSC0003DMP400001497	PGSC0003DMG400000783	Extensin	PPCCM31TH_704
CUST_43248_PI426222305	1.22	1.19	0.97	1.30	1.06	0.05	0.43	9.03	0.79	16.69	PGSC0003DMT400002049	PGSC0003DMP400001495	PGSC0003DMG400000782	Extensin (ext)
CUST_43261_PI426222305	1.45	1.33	0.91	1.21	0.83	0.04	0.35	9.00	0.87	22.32	PGSC0003DMT400002036	PGSC0003DMP400001490	PGSC0003DMG400000777	Histidine-rich glycoprotein	bf_suspxxxx_0041f12.t3m.scf_294
CUST_43262_PI426222305	1.20	1.22	1.01	1.14	0.95	0.08	0.61	8.09	0.81	10.72	PGSC0003DMT400002037	PGSC0003DMP400001491	PGSC0003DMG400000778	GK17577
CUST_43263_PI426222305	1.16	1.14	0.99	1.15	0.99	0.59	0.82	1.38	1.20	2.03	PGSC0003DMT400002042	PGSC0003DMP400001493	PGSC0003DMG400000780	Extensin (ext)
CUST_43338_PI426222305	1.49	0.84	0.56	1.36	0.91	0.42	0.82	1.96	1.19	2.85	PGSC0003DMT400064447	PGSC0003DMP400043455	PGSC0003DMG400025039	Conserved gene of unknown function	bf_lbchxxxx_0056g06.t3m.scf_429
CUST_43377_PI426222305	2.28	2.53	1.11	3.10	1.36	0.08	0.15	1.82	0.23	2.83	PGSC0003DMT400033027	PGSC0003DMP400022472	PGSC0003DMG401012679	Allene oxide cyclase	MICRO.2858.C1_387
CUST_43511_PI426222305	0.96	1.16	1.20	1.03	1.07	0.53	0.98	1.86	1.93	3.66	PGSC0003DMT400065382	PGSC0003DMP400044089	PGSC0003DMG400025416	Gene of unknown function
CUST_43523_PI426222305	0.74	1.77	2.38	1.31	1.76	0.15	1.11	7.57	0.93	6.40	PGSC0003DMT400002673	PGSC0003DMP400001939	PGSC0003DMG400001031	Phytochelatin synthetase
CUST_43528_PI426222305	0.79	2.46	3.10	1.85	2.33	0.07	0.93	13.86	0.65	9.58	PGSC0003DMT400002674	PGSC0003DMP400001940	PGSC0003DMG400001031	Protein COBRA
CUST_43564_PI426222305	1.41	0.78	0.55	0.93	0.66	0.11	1.06	9.33	0.88	7.76	PGSC0003DMT400064751	PGSC0003DMP400043654	PGSC0003DMG402025150	Conserved gene of unknown function
CUST_43565_PI426222305	1.68	0.74	0.44	0.96	0.57	0.13	1.08	8.39	1.16	9.05	PGSC0003DMT400064750	PGSC0003DMP400043653	PGSC0003DMG402025150	Conserved gene of unknown function
CUST_4357_PI426222305	1.19	1.46	1.23	1.39	1.17	0.37	0.66	1.77	0.79	2.13	PGSC0003DMT400002934	PGSC0003DMP400002125	PGSC0003DMG400001149	Allene oxide synthase 2	MICRO.5467.C1_1600
CUST_43777_PI426222305	1.26	1.11	0.88	1.32	1.05	0.37	0.59	1.59	0.87	2.33	PGSC0003DMT400040195	PGSC0003DMP400027262	PGSC0003DMG400015551	Nudix hydrolase
CUST_43779_PI426222305	3.18	1.60	0.50	2.40	0.76	0.08	0.28	3.46	0.46	5.68	PGSC0003DMT400040182	PGSC0003DMP400027251	PGSC0003DMG400015545	Histone H4
CUST_43783_PI426222305	1.30	1.09	0.83	1.25	0.96	0.43	0.61	1.40	0.88	2.04	PGSC0003DMT400040196	PGSC0003DMP400027263	PGSC0003DMG400015551	Nudix hydrolase	bf_mxlfxxxx_0042e10.t3m.scf_489
CUST_43838_PI426222305	1.51	1.12	0.74	0.76	0.50	0.20	1.21	6.13	1.69	8.60	PGSC0003DMT400040116	PGSC0003DMP400027201	PGSC0003DMG400015523	Chitinase 1	MICRO.11336.C1_873
CUST_43914_PI426222305	1.03	1.56	1.51	1.55	1.50	0.13	0.77	5.79	0.81	6.14	PGSC0003DMT400045337	PGSC0003DMP400030722	PGSC0003DMG400017592	P70 protein
CUST_43935_PI426222305	1.05	1.60	1.52	1.66	1.58	0.13	0.81	6.25	0.77	6.01	PGSC0003DMT400045336	PGSC0003DMP400030721	PGSC0003DMG400017592	P70 protein	MICRO.13564.C1_781
CUST_44070_PI426222305	3.37	1.88	0.56	2.07	0.61	0.10	0.15	1.52	0.39	4.03	PGSC0003DMT400056132	PGSC0003DMP400037779	PGSC0003DMG400021807	Kinesin	BF_TUBSXXXX_0066E11_T3M.SCF_430
CUST_44078_PI426222305	3.28	1.83	0.56	0.80	0.24	0.09	0.81	8.69	0.92	9.97	PGSC0003DMT400056119	PGSC0003DMP400037767	PGSC0003DMG400021801	Peroxidase 27	bf_arrayxxx_0101d12.t7m.scf_314
CUST_44097_PI426222305	1.10	1.22	1.11	1.15	1.05	0.05	0.80	17.63	1.19	26.38	PGSC0003DMT400055223	PGSC0003DMP400037152	PGSC0003DMG400021437	Gene of unknown function	STMGV53TV_320
CUST_44145_PI426222305	1.76	0.61	0.35	0.91	0.52	0.19	1.31	6.74	1.78	9.18	PGSC0003DMT400055203	PGSC0003DMP400037135	PGSC0003DMG400021426	1-aminocyclopropane-1-carboxylate synthase 3	STMJN44TV_556
CUST_44229_PI426222305	3.15	1.89	0.60	1.78	0.56	0.07	0.23	3.31	0.35	5.21	PGSC0003DMT400035464	PGSC0003DMP400024113	PGSC0003DMG400013633	Mini-chromosome maintenance protein MCM6
CUST_44230_PI426222305	4.05	2.25	0.56	2.28	0.56	0.06	0.22	3.51	0.37	5.93	PGSC0003DMT400035465	PGSC0003DMP400024114	PGSC0003DMG400013633	Mini-chromosome maintenance protein MCM6	bf_suspxxxx_0032d03.t3m.scf_4
CUST_44245_PI426222305	1.17	1.15	0.98	1.12	0.96	0.12	0.62	5.22	1.59	13.38	PGSC0003DMT400035456	PGSC0003DMP400024107	PGSC0003DMG400013629	Cytochrome P450 hydroxylase	bf_ivrootxx_0039f05.t3m.scf_536
CUST_44276_PI426222305	2.59	2.27	0.88	2.30	0.89	0.04	0.13	2.93	0.27	5.98	PGSC0003DMT400010074	PGSC0003DMP400007020	PGSC0003DMG400003945	Leucine-rich repeat transmembrane protein kinase	bf_mxflxxxx_0038h07.t3m.scf_552
CUST_444_PI426222305	1.95	1.53	0.79	1.22	0.63	0.37	0.70	1.90	0.92	2.48	PGSC0003DMT400033589	PGSC0003DMP400022848	PGSC0003DMG400012901	Transcription factor	MICRO.1001.C1_108
CUST_4441_PI426222305	3.44	1.11	0.32	3.63	1.06	0.06	0.10	1.56	1.10	17.70	PGSC0003DMT400048130	PGSC0003DMP400032596	PGSC0003DMG400018700	Anthranilate N-benzoyltransferase protein
CUST_44442_PI426222305	1.42	0.92	0.65	1.07	0.76	0.17	0.91	5.46	1.34	8.04	PGSC0003DMT400025109	PGSC0003DMP400017127	PGSC0003DMG400009700	Conserved gene of unknown function	MICRO.11596.C1_526
CUST_44454_PI426222305	0.97	1.29	1.32	1.35	1.39	0.39	0.46	1.17	1.46	3.70	PGSC0003DMT400049001	PGSC0003DMP400033109	PGSC0003DMG400019041	Gene of unknown function
CUST_44504_PI426222305	5.03	0.96	0.19	1.89	0.38	0.23	0.72	3.06	0.79	3.38	PGSC0003DMT400068895	PGSC0003DMP400046540	PGSC0003DMG400026795	Plant resistance protein
CUST_44569_PI426222305	1.48	0.83	0.57	1.46	0.99	0.11	0.74	6.83	1.48	13.64	PGSC0003DMT400030829	PGSC0003DMP400020940	PGSC0003DMG400011810	PHAVOLUTA-like HD-ZIPIII protein	cSTB42F6TH_232
CUST_44704_PI426222305	2.09	3.00	1.43	1.58	0.76	0.19	0.69	3.65	0.59	3.11	PGSC0003DMT400045239	PGSC0003DMP400030654	PGSC0003DMG400017552	Caffeic acid O-methyltransferase II	bf_mxlfxxxx_0034f08.t3m.scf_708
CUST_44719_PI426222305	1.28	1.42	1.11	1.36	1.06	0.09	0.26	2.85	0.65	7.16	PGSC0003DMT400045238	PGSC0003DMP400030653	PGSC0003DMG400017552	Caffeic acid O-methyltransferase II
CUST_44794_PI426222305	0.52	1.87	3.62	1.99	3.85	0.33	0.92	2.80	1.03	3.12	PGSC0003DMT400040636	PGSC0003DMP400027553	PGSC0003DMG400015712	Gene of unknown function
CUST_44917_PI426222305	1.28	0.62	0.48	1.01	0.79	0.13	1.04	8.13	1.92	14.96	PGSC0003DMT400058674	PGSC0003DMP400039522	PGSC0003DMG400022793	Cytochrome
CUST_44947_PI426222305	3.68	2.40	0.65	3.07	0.83	0.03	0.23	6.98	0.21	6.51	PGSC0003DMT400051422	PGSC0003DMP400034661	PGSC0003DMG400019973	Oxidoreductase
CUST_4500_PI426222305	1.33	0.73	0.55	1.08	0.81	0.26	1.27	4.89	2.54	9.75	PGSC0003DMT400047745	PGSC0003DMP400032342	PGSC0003DMG400018561	PHD family protein
CUST_45036_PI426222305	2.31	2.35	1.02	3.41	1.48	0.12	0.42	3.45	0.42	3.45	PGSC0003DMT400027337	PGSC0003DMP400018643	PGSC0003DMG400010542	177 protein
CUST_45037_PI426222305	2.22	1.36	0.61	1.81	0.82	0.21	0.43	2.07	0.63	3.02	PGSC0003DMT400027376	PGSC0003DMP400018672	PGSC0003DMG400010556	Trehalose synthase	BF_TUBSXXXX_0044C11_T3M.SCF_598
CUST_45072_PI426222305	1.65	1.30	0.79	1.34	0.81	0.32	0.29	0.91	0.86	2.70	PGSC0003DMT400051115	PGSC0003DMP400034468	PGSC0003DMG400019852	Translocon-associated protein, beta subunit	MICRO.14430.C1_1589
CUST_45075_PI426222305	0.74	1.79	2.41	1.18	1.59	0.04	1.17	31.49	1.09	29.47	PGSC0003DMT400031370	PGSC0003DMP400021270	PGSC0003DMG400012024	O-methyltransferase	bf_arrayxxx_0084c01.t7m.scf_685
CUST_45132_PI426222305	0.86	1.22	1.41	1.27	1.46	0.22	0.92	4.28	1.79	8.26	PGSC0003DMT400006111	PGSC0003DMP400004233	PGSC0003DMG400002373	Gene of unknown function
CUST_45158_PI426222305	1.88	2.08	1.10	2.16	1.15	0.14	0.26	1.86	0.47	3.26	PGSC0003DMT400081273	PGSC0003DMP400054992	PGSC0003DMG400031765	Phosphorylase	ACDA03672B12.T3m.scf_250
CUST_45175_PI426222305	1.20	0.81	0.68	0.72	0.60	0.05	1.07	19.64	1.37	25.22	PGSC0003DMT400081294	PGSC0003DMP400055007	PGSC0003DMG400031775	ROX1	bf_mxlfxxxx_0011h05.t3m.scf_296
CUST_45405_PI426222305	1.80	1.13	0.63	1.43	0.80	0.22	0.71	3.27	0.87	4.02	PGSC0003DMT400016646	PGSC0003DMP400011528	PGSC0003DMG400006506	Cysteine synthase	MICRO.8912.C1_1035
CUST_45440_PI426222305	2.92	13.37	4.57	7.48	2.56	0.03	0.12	3.65	0.28	8.58	PGSC0003DMT400074800	PGSC0003DMP400050663	PGSC0003DMG400029085	Mta/sah nucleosidase	bf_cswbxxxx_0041d01.t3m.scf_517
CUST_45447_PI426222305	1.46	5.41	3.70	2.66	1.82	0.02	0.11	5.94	0.34	19.06	PGSC0003DMT400074804	PGSC0003DMP400050665	PGSC0003DMG400029085	Mta/sah nucleosidase
CUST_45454_PI426222305	2.81	1.41	0.50	1.47	0.52	0.25	0.51	2.02	0.93	3.69	PGSC0003DMT400074811	PGSC0003DMP400050669	PGSC0003DMG400029088	Conserved gene of unknown function
CUST_45544_PI426222305	1.20	0.60	0.50	1.06	0.88	0.22	1.20	5.40	1.79	8.09	PGSC0003DMT400079749	PGSC0003DMP400054092	PGSC0003DMG400031054	Transcription factor	bf_mxflxxxx_0057d09.t3m.scf_397
CUST_4556_PI426222305	3.29	0.98	0.30	3.26	0.99	0.03	0.07	1.97	1.25	36.90	PGSC0003DMT400048131	PGSC0003DMP400032597	PGSC0003DMG400018700	Anthranilate N-benzoyltransferase protein	SDBN006J07u.scf_347
CUST_4558_PI426222305	1.27	0.53	0.41	0.92	0.72	0.18	1.15	6.42	2.09	11.64	PGSC0003DMT400048137	PGSC0003DMP400032603	PGSC0003DMG400018704	Glycosyl hydrolases family 17 protein
CUST_45665_PI426222305	0.96	1.03	1.07	1.45	1.51	0.43	1.02	2.39	2.83	6.64	PGSC0003DMT400079330	PGSC0003DMP400053786	PGSC0003DMG400030878	Major intrinsic protein
CUST_4570_PI426222305	1.36	0.82	0.60	0.93	0.68	0.37	1.01	2.71	1.06	2.86	PGSC0003DMT400020874	PGSC0003DMP400014218	PGSC0003DMG400008081	Auxin response factor	ACDA01859C11.T3m.scf_435
CUST_45717_PI426222305	1.04	1.13	1.09	1.99	1.92	0.26	0.44	1.67	2.46	9.32	PGSC0003DMT400051375	PGSC0003DMP400034632	PGSC0003DMG400019956	Glutathione s-transferase	MICRO.10246.C1_652
CUST_45838_PI426222305	1.02	1.65	1.61	1.13	1.10	0.41	0.52	1.28	1.22	3.00	PGSC0003DMT400050228	PGSC0003DMP400033902	PGSC0003DMG400019506	Thioredoxin II	ACDA03685D01.T3m.scf_81
CUST_45871_PI426222305	1.51	0.62	0.41	1.18	0.78	0.42	1.13	2.71	1.92	4.58	PGSC0003DMT400022484	PGSC0003DMP400015320	PGSC0003DMG400008715	Hsp20/alpha crystallin family protein
CUST_4601_PI426222305	1.42	0.60	0.42	1.33	0.94	0.11	0.74	6.86	1.68	15.59	PGSC0003DMT400048190	PGSC0003DMP400032633	PGSC0003DMG400018717	Hsp20/alpha crystallin family protein
CUST_46028_PI426222305	1.03	1.23	1.19	1.55	1.50	0.50	0.88	1.76	1.35	2.70	PGSC0003DMT400038162	PGSC0003DMP400025935	PGSC0003DMG402014716	RabGAP/TBC domain-containing protein	bf_ivrootxx_0054b05.t3m.scf_411
CUST_46037_PI426222305	3.18	1.84	0.58	2.39	0.75	0.03	0.13	4.62	0.49	17.78	PGSC0003DMT400040455	PGSC0003DMP400027446	PGSC0003DMG400015664	DUF26 domain-containing protein 1
CUST_46049_PI426222305	1.61	1.26	0.79	1.34	0.83	0.12	1.06	8.63	0.91	7.38	PGSC0003DMT400040558	PGSC0003DMP400027503	PGSC0003DMG400015683	Lipolytic enzyme, G-D-S-L	MICRO.9141.C1_596
CUST_46052_PI426222305	1.37	1.72	1.25	1.18	0.86	0.08	0.47	5.75	0.56	6.76	PGSC0003DMT400040519	PGSC0003DMP400027475	PGSC0003DMG400015677	Sinapyl alcohol dehydrogenase 2	STMJN22TV_1
CUST_46056_PI426222305	3.07	1.70	0.55	2.22	0.72	0.02	0.08	3.16	0.45	18.46	PGSC0003DMT400040456	PGSC0003DMP400027447	PGSC0003DMG400015664	DUF26 domain-containing protein 1
CUST_46071_PI426222305	1.05	0.91	0.87	1.06	1.01	0.09	1.65	17.72	2.93	31.34	PGSC0003DMT400040585	PGSC0003DMP400027523	PGSC0003DMG402015689	Protein RSI-1	bf_lbchxxxx_0057f12.t3m.scf_368
CUST_46090_PI426222305	1.02	0.59	0.57	1.19	1.16	0.23	1.21	5.22	2.09	9.04	PGSC0003DMT400018580	PGSC0003DMP400012787	PGSC0003DMG400007210	Conserved gene of unknown function
CUST_46351_PI426222305	1.51	1.82	1.21	1.85	1.23	0.19	0.43	2.28	0.53	2.81	PGSC0003DMT400014006	PGSC0003DMP400009681	PGSC0003DMG400005494	Gulonolactone oxidase	MICRO.11563.C1_718
CUST_4637_PI426222305	1.61	3.36	2.09	2.93	1.82	0.09	0.60	6.36	0.38	3.98	PGSC0003DMT400020834	PGSC0003DMP400014191	PGSC0003DMG400008063	Fasciclin-like AGP 13
CUST_46416_PI426222305	1.43	1.60	1.12	1.65	1.15	0.15	0.45	3.02	0.67	4.48	PGSC0003DMT400016386	PGSC0003DMP400011359	PGSC0003DMG400006404	Conserved gene of unknown function
CUST_46434_PI426222305	1.11	1.38	1.24	1.50	1.35	0.11	0.37	3.27	0.76	6.72	PGSC0003DMT400016385	PGSC0003DMP400011358	PGSC0003DMG400006404	Carbohydrate esterase	BF_CSCHXXXX_0049G10.T3M.SCF_65
CUST_46458_PI426222305	1.19	1.01	0.85	1.09	0.91	0.31	0.79	2.53	1.02	3.29	PGSC0003DMT400016357	PGSC0003DMP400011340	PGSC0003DMG400006393	Aux/IAA protein	MICRO.199.C3_761
CUST_4647_PI426222305	0.93	2.17	2.34	1.56	1.68	0.15	0.90	6.17	0.88	6.05	PGSC0003DMT400020884	PGSC0003DMP400014228	PGSC0003DMG400008085	UDP-glucuronic acid/UDP-N-acetylgalactosamine transporter
CUST_46474_PI426222305	1.71	1.74	1.01	1.80	1.05	0.16	0.34	2.13	0.49	3.03	PGSC0003DMT400016362	PGSC0003DMP400011345	PGSC0003DMG400006396	Serine hydroxymethyltransferase	MICRO.3051.C1_1702
CUST_46480_PI426222305	1.36	0.78	0.58	0.75	0.56	0.39	0.56	1.42	3.23	8.22	PGSC0003DMT400016340	PGSC0003DMP400011328	PGSC0003DMG400006386	Peroxidase	056D12AF.esd_708
CUST_46484_PI426222305	1.35	1.10	0.81	1.31	0.97	0.26	0.33	1.29	0.83	3.21	PGSC0003DMT400016325	PGSC0003DMP400011314	PGSC0003DMG400006380	Ufm1-conjugating enzyme	MICRO.14878.C1_863
CUST_46487_PI426222305	1.17	1.08	0.92	1.06	0.90	0.31	0.84	2.72	1.17	3.80	PGSC0003DMT400016356	PGSC0003DMP400011339	PGSC0003DMG400006393	Aux/IAA protein	033D12AF.esd_117
CUST_46513_PI426222305	1.57	1.03	0.66	1.19	0.76	0.27	0.48	1.74	1.00	3.64	PGSC0003DMT400040989	PGSC0003DMP400027795	PGSC0003DMG400015856	Conserved gene of unknown function	MICRO.7023.C1_793
CUST_46515_PI426222305	1.96	1.11	0.57	1.57	0.80	0.27	0.76	2.85	1.10	4.13	PGSC0003DMT400040990	PGSC0003DMP400027796	PGSC0003DMG400015856	Conserved gene of unknown function	MICRO.12093.C1_955
CUST_4668_PI426222305	2.85	1.72	0.60	2.16	0.76	0.04	0.13	3.51	0.28	7.62	PGSC0003DMT400047825	PGSC0003DMP400032387	PGSC0003DMG400018588	Myb	MICRO.15371.C1_614
CUST_46814_PI426222305	1.49	1.44	0.96	1.57	1.05	0.09	0.48	5.23	0.54	5.87	PGSC0003DMT400001912	PGSC0003DMP400001410	PGSC0003DMG400000724	Serine/threonine-protein kinase PBS1	cSTA9P8TH_335
CUST_46831_PI426222305	1.35	1.67	1.24	1.35	1.00	0.07	0.33	4.93	0.51	7.64	PGSC0003DMT400001885	PGSC0003DMP400001387	PGSC0003DMG400000710	Hydrolase, alpha/beta fold family protein	MICRO.17125.C1_670
CUST_46833_PI426222305	2.37	1.39	0.59	1.94	0.82	0.03	0.20	7.44	0.46	16.66	PGSC0003DMT400001933	PGSC0003DMP400001427	PGSC0003DMG400000733	Syntaxin
CUST_46849_PI426222305	3.69	1.78	0.48	2.20	0.60	0.03	0.16	5.95	0.33	12.62	PGSC0003DMT400081769	PGSC0003DMP400055218	PGSC0003DMG400032112	Histone H3.2	MICRO.1026.C5_493
CUST_46870_PI426222305	1.44	0.98	0.68	1.04	0.72	0.06	1.10	18.95	1.01	17.42	PGSC0003DMT400081774	PGSC0003DMP400055222	PGSC0003DMG400032117	S-adenosylmethionine decarboxylase proenzyme	SDBN005B22u.scf_409
CUST_46886_PI426222305	2.35	1.48	0.63	0.85	0.36	0.47	0.88	1.89	1.09	2.33	PGSC0003DMT400059216	PGSC0003DMP400039879	PGSC0003DMG402023002	UDP-D-glucuronate 4-epimerase 2	MICRO.8684.C1_641
CUST_46933_PI426222305	1.42	5.42	3.80	5.24	3.68	0.06	0.25	4.28	0.43	7.36	PGSC0003DMT400048681	PGSC0003DMP400032949	PGSC0003DMG400018914	Polyphenol oxidase	MICRO.646.C7_767
CUST_46934_PI426222305	2.31	1.86	0.81	2.08	0.90	0.02	0.15	7.13	0.23	10.67	PGSC0003DMT400048684	PGSC0003DMP400032951	PGSC0003DMG400018916	Polyphenol oxidase	MICRO.646.C1_769
CUST_47025_PI426222305	1.65	2.17	1.31	1.85	1.12	0.04	0.22	5.27	0.27	6.33	PGSC0003DMT400079566	PGSC0003DMP400053962	PGSC0003DMG400030982	Polygalacturonase non-catalytic subunit AroGP3	MICRO.8715.C1_657
CUST_4703_PI426222305	2.20	0.94	0.43	1.15	0.52	0.49	0.85	1.73	1.43	2.92	PGSC0003DMT400010610	PGSC0003DMP400007407	PGSC0003DMG400004143	SF16 protein
CUST_47031_PI426222305	2.18	3.35	1.54	2.90	1.33	0.07	0.33	4.89	0.31	4.66	PGSC0003DMT400079564	PGSC0003DMP400053960	PGSC0003DMG400030981	Polygalacturonase-1 non-catalytic subunit beta
CUST_47067_PI426222305	2.45	1.53	0.63	2.14	0.88	0.05	0.12	2.34	0.42	8.13	PGSC0003DMT400079598	PGSC0003DMP400053985	PGSC0003DMG400030993	Conserved gene of unknown function	bf_cswbxxxx_0065a07.t3m.scf_152
CUST_47149_PI426222305	0.73	1.14	1.57	1.19	1.64	0.48	0.92	1.93	1.56	3.28	PGSC0003DMT400041329	PGSC0003DMP400028009	PGSC0003DMG400016005	Gene of unknown function
CUST_47183_PI426222305	5.46	1.89	0.35	2.60	0.48	0.04	0.37	8.26	0.16	3.55	PGSC0003DMT400053602	PGSC0003DMP400036147	PGSC0003DMG400020795	Cationic peroxidase 1
CUST_47185_PI426222305	5.16	1.78	0.34	2.42	0.47	0.02	0.52	22.24	0.21	8.91	PGSC0003DMT400053600	PGSC0003DMP400036145	PGSC0003DMG400020795	Cationic peroxidase 1	MICRO.8754.C2_1101
CUST_47195_PI426222305	1.33	0.44	0.33	0.87	0.65	0.08	1.38	17.47	2.37	29.91	PGSC0003DMT400053613	PGSC0003DMP400036157	PGSC0003DMG400020799	Cationic peroxidase 1	MICRO.8335.C1_341
CUST_47251_PI426222305	3.37	1.80	0.53	2.52	0.75	0.04	0.21	4.79	0.35	8.22	PGSC0003DMT400005022	PGSC0003DMP400003567	PGSC0003DMG400001987	Electron transporter	MICRO.13283.C1_1039
CUST_47350_PI426222305	1.19	1.86	1.56	2.12	1.79	0.23	0.41	1.82	0.71	3.16	PGSC0003DMT400021364	PGSC0003DMP400014536	PGSC0003DMG400008287	Urease accessory protein G	MICRO.2765.C1_884
CUST_47353_PI426222305	1.65	1.45	0.88	1.79	1.08	0.09	0.34	3.92	0.77	8.83	PGSC0003DMT400021363	PGSC0003DMP400014535	PGSC0003DMG400008286	Dopamine beta-monooxygenase	MICRO.347.C55_558
CUST_4737_PI426222305	2.25	0.99	0.44	1.03	0.46	0.25	0.75	2.98	2.16	8.54	PGSC0003DMT400031292	PGSC0003DMP400021221	PGSC0003DMG400011993	F-box family protein	MICRO.14759.C1_1220
CUST_47377_PI426222305	2.97	2.17	0.73	2.27	0.76	0.13	0.22	1.74	0.34	2.68	PGSC0003DMT400021420	PGSC0003DMP400014575	PGSC0003DMG400008308	DNA replication licensing factor MCM3	cSTB29A8TH_341
CUST_4747_PI426222305	3.33	1.60	0.48	2.63	0.79	0.17	0.39	2.27	0.70	4.05	PGSC0003DMT400073875	PGSC0003DMP400050002	PGSC0003DMG400028705	Gene of unknown function	STMEE94TV_609
CUST_47474_PI426222305	2.04	1.76	0.87	1.95	0.96	0.23	0.44	1.93	0.56	2.44	PGSC0003DMT400064878	PGSC0003DMP400043741	PGSC0003DMG400025192	Dehydration-responsive protein RD22	bf_arrayxxx_0045b12.t7m.scf_670
CUST_47489_PI426222305	1.17	1.18	1.02	0.99	0.85	0.06	0.89	14.88	1.09	18.27	PGSC0003DMT400064827	PGSC0003DMP400043707	PGSC0003DMG400025177	Ternary complex factor MIP1
CUST_47506_PI426222305	1.46	1.52	1.04	0.50	0.35	0.09	0.90	10.07	1.21	13.63	PGSC0003DMT400025420	PGSC0003DMP400017319	PGSC0003DMG402009815	Major latex
CUST_47692_PI426222305	1.32	0.99	0.75	1.58	1.20	0.42	0.59	1.41	6.03	14.43	PGSC0003DMT400061220	PGSC0003DMP400041222	PGSC0003DMG400023833	Microsomal oleic acid desaturase
CUST_47711_PI426222305	5.03	2.08	0.41	4.59	0.91	0.02	0.03	1.42	0.21	11.56	PGSC0003DMT400061218	PGSC0003DMP400041221	PGSC0003DMG400023832	Fatty acid desaturase
CUST_47737_PI426222305	5.44	1.99	0.37	4.93	0.91	0.01	0.02	2.42	0.40	40.19	PGSC0003DMT400061254	PGSC0003DMP400041238	PGSC0003DMG400023843	Fatty acid desaturase	MICRO.2868.C1_1118
CUST_47895_PI426222305	0.64	1.20	1.86	1.19	1.85	0.12	1.04	8.98	1.01	8.71	PGSC0003DMT400019427	PGSC0003DMP400013300	PGSC0003DMG400007512	Nitrate excretion transporter 2	MICRO.15846.C1_660
CUST_47900_PI426222305	1.05	2.10	2.00	1.57	1.50	0.04	0.43	9.63	0.49	10.95	PGSC0003DMT400008692	PGSC0003DMP400006033	PGSC0003DMG400003371	Arabinogalactan protein 2	MICRO.14308.C1_908
CUST_47908_PI426222305	1.09	2.41	2.21	1.94	1.78	0.04	0.57	12.95	0.57	12.96	PGSC0003DMT400008691	PGSC0003DMP400006032	PGSC0003DMG400003371	Arabinogalactan protein 2
CUST_47915_PI426222305	1.52	1.47	0.97	1.57	1.03	0.07	0.25	3.79	0.42	6.41	PGSC0003DMT400006136	PGSC0003DMP400004251	PGSC0003DMG400002387	O-methyltransferase	cSTE25M9TH_632
CUST_47925_PI426222305	1.05	0.85	0.81	1.21	1.16	0.35	1.10	3.17	1.66	4.79	PGSC0003DMT400025271	PGSC0003DMP400017232	PGSC0003DMG400009761	Cytochrome P450
CUST_47948_PI426222305	2.73	1.62	0.59	2.00	0.73	0.09	0.25	2.65	0.44	4.69	PGSC0003DMT400071314	PGSC0003DMP400048232	PGSC0003DMG400027736	Histone H4	MICRO.3421.C1_646
CUST_48007_PI426222305	0.85	1.75	2.07	0.96	1.13	0.43	0.96	2.26	1.24	2.91	PGSC0003DMT400050907	PGSC0003DMP400034356	PGSC0003DMG400019772	Neryl diphosphate synthase 1	cSTB10H21TH_338
CUST_48009_PI426222305	1.93	1.09	0.56	0.53	0.28	0.07	1.03	13.91	2.15	29.04	PGSC0003DMT400050910	PGSC0003DMP400034359	PGSC0003DMG400019773	Epidermal germacrene C synthase
CUST_48011_PI426222305	1.75	0.86	0.49	0.58	0.33	0.07	1.13	16.64	1.99	29.41	PGSC0003DMT400050908	PGSC0003DMP400034357	PGSC0003DMG400019773	Epidermal germacrene C synthase
CUST_48012_PI426222305	1.05	1.51	1.43	1.23	1.18	0.47	0.72	1.53	1.54	3.26	PGSC0003DMT400050898	PGSC0003DMP400034351	PGSC0003DMG402019771	Conserved gene of unknown function
CUST_48021_PI426222305	1.83	1.12	0.61	0.53	0.29	0.05	1.07	23.61	2.04	45.14	PGSC0003DMT400050911	PGSC0003DMP400034360	PGSC0003DMG400019773	Caryophyllene/alpha-humulene synthase
CUST_48023_PI426222305	1.69	0.97	0.57	0.41	0.24	0.07	1.18	16.83	1.83	26.14	PGSC0003DMT400050909	PGSC0003DMP400034358	PGSC0003DMG400019773	Sesquiterpene synthase 2	MICRO.13012.C1_666
CUST_48027_PI426222305	1.66	0.95	0.57	0.50	0.30	0.19	1.08	5.59	1.92	10.00	PGSC0003DMT400050945	PGSC0003DMP400034378	PGSC0003DMG400019783	Sesquiterpene synthase 2
CUST_48032_PI426222305	2.23	1.89	0.85	1.67	0.75	0.04	0.12	3.05	0.40	10.21	PGSC0003DMT400021751	PGSC0003DMP400014820	PGSC0003DMG400008444	Induced stolon tip protein
CUST_48057_PI426222305	1.36	1.31	0.96	1.22	0.90	0.34	0.67	1.99	1.03	3.04	PGSC0003DMT400021779	PGSC0003DMP400014831	PGSC0003DMG400008452	Protein arginine n-methyltransferase	MICRO.3737.C1_681
CUST_48064_PI426222305	1.93	1.49	0.77	1.58	0.82	0.01	0.09	9.21	0.42	42.04	PGSC0003DMT400021750	PGSC0003DMP400014819	PGSC0003DMG400008444	Induced stolon tip protein	bf_swstxxxx_0022c10.t3m.scf_412
CUST_4813_PI426222305	1.33	1.15	0.86	1.23	0.93	0.32	0.52	1.65	0.81	2.56	PGSC0003DMT400059643	PGSC0003DMP400040131	PGSC0003DMG400023179	Microtubule-associated protein
CUST_48144_PI426222305	3.36	1.74	0.52	2.22	0.66	0.04	0.29	8.14	0.44	12.23	PGSC0003DMT400028257	PGSC0003DMP400019244	PGSC0003DMG400010892	Conserved gene of unknown function	bf_ivrootxx_0060e03.t3m.scf_583
CUST_48202_PI426222305	1.92	1.57	0.82	1.85	0.97	0.10	0.26	2.56	0.44	4.32	PGSC0003DMT400071642	PGSC0003DMP400048463	PGSC0003DMG400027869	Conserved gene of unknown function
CUST_48205_PI426222305	2.33	1.80	0.78	2.11	0.91	0.14	0.39	2.68	0.49	3.41	PGSC0003DMT400071643	PGSC0003DMP400048464	PGSC0003DMG400027869	Conserved gene of unknown function	bf_mxflxxxx_0018h04.t3m.scf_600
CUST_48212_PI426222305	1.71	0.87	0.51	1.47	0.86	0.11	0.45	4.02	2.20	19.84	PGSC0003DMT400055904	PGSC0003DMP400037643	PGSC0003DMG400021715	Conserved gene of unknown function
CUST_48233_PI426222305	1.83	0.78	0.43	1.41	0.77	0.12	0.71	5.84	2.49	20.61	PGSC0003DMT400055903	PGSC0003DMP400037642	PGSC0003DMG400021715	Conserved gene of unknown function
CUST_48297_PI426222305	1.13	1.09	0.96	1.14	1.01	0.34	0.99	2.88	1.32	3.84	PGSC0003DMT400002424	PGSC0003DMP400001763	PGSC0003DMG401000927	Conserved gene of unknown function	ACDA03603E03.T3m.scf_159
CUST_48315_PI426222305	0.45	1.55	3.49	1.43	3.20	0.09	0.98	11.34	1.05	12.10	PGSC0003DMT400043224	PGSC0003DMP400029316	PGSC0003DMG400016776	Cytochrome P450	POCB561TP_141
CUST_48355_PI426222305	1.40	0.79	0.57	1.18	0.85	0.34	0.76	2.22	1.67	4.86	PGSC0003DMT400013718	PGSC0003DMP400009498	PGSC0003DMG400005366	BTB and TAZ domain protein 3	MICRO.7193.C2_625
CUST_48363_PI426222305	1.07	1.36	1.27	1.22	1.14	0.24	0.82	3.35	1.15	4.70	PGSC0003DMT400013717	PGSC0003DMP400009497	PGSC0003DMG400005365	Formin 1	MICRO.1485.C1_1365
CUST_48378_PI426222305	1.22	0.76	0.63	0.94	0.77	0.04	0.83	19.91	1.70	40.62	PGSC0003DMT400011243	PGSC0003DMP400007815	PGSC0003DMG400004404	Expansin9
CUST_48380_PI426222305	1.31	0.81	0.62	1.00	0.76	0.05	0.92	18.42	1.90	37.82	PGSC0003DMT400011244	PGSC0003DMP400007816	PGSC0003DMG400004404	Expansin	MICRO.16079.C1_892
CUST_48446_PI426222305	1.66	1.25	0.75	1.13	0.68	0.09	0.76	8.75	0.73	8.35	PGSC0003DMT400055807	PGSC0003DMP400037583	PGSC0003DMG400021675	Conserved gene of unknown function	MICRO.11843.C1_613
CUST_48603_PI426222305	1.15	1.29	1.12	1.19	1.04	0.05	0.51	9.85	0.59	11.35	PGSC0003DMT400035983	PGSC0003DMP400024449	PGSC0003DMG400013855	Multicopper oxidase	BF_TUBSXXXX_0053B07_T3M.SCF_266
CUST_48605_PI426222305	1.97	1.71	0.87	1.95	0.99	0.07	0.21	2.91	0.43	5.85	PGSC0003DMT400035992	PGSC0003DMP400024455	PGSC0003DMG400013858	BCL-2-associated athanogene 7	cSTS29H18TH_96
CUST_48627_PI426222305	2.83	1.68	0.59	2.04	0.72	0.02	0.13	7.56	0.33	19.70	PGSC0003DMT400065027	PGSC0003DMP400043844	PGSC0003DMG400025261	Histone H3.2	MICRO.1026.C7_488
CUST_48628_PI426222305	3.11	1.47	0.47	1.97	0.63	0.02	0.21	12.72	0.42	24.80	PGSC0003DMT400064996	PGSC0003DMP400043824	PGSC0003DMG400025246	Histone H3.2
CUST_48636_PI426222305	2.89	1.54	0.53	2.13	0.74	0.05	0.20	3.91	0.37	7.35	PGSC0003DMT400064995	PGSC0003DMP400043823	PGSC0003DMG400025246	Histone H3.2	BF_TUBSXXXX_0062D04_T3M.SCF_56
CUST_48641_PI426222305	1.01	0.71	0.70	1.03	1.02	0.14	1.22	8.54	2.79	19.56	PGSC0003DMT400065015	PGSC0003DMP400043834	PGSC0003DMG400025256	Synaptotagmin
CUST_4866_PI426222305	1.21	0.69	0.57	1.16	0.96	0.12	0.83	6.92	1.90	15.92	PGSC0003DMT400059647	PGSC0003DMP400040135	PGSC0003DMG400023182	Triacylglycerol lipase
CUST_48705_PI426222305	1.11	1.18	1.06	0.94	0.84	0.25	0.84	3.33	0.91	3.63	PGSC0003DMT400041427	PGSC0003DMP400028070	PGSC0003DMG400016053	IQ-domain 13	MICRO.14910.C1_543
CUST_48716_PI426222305	1.08	1.99	1.85	1.97	1.83	0.25	0.39	1.56	0.66	2.62	PGSC0003DMT400036281	PGSC0003DMP400024606	PGSC0003DMG400013965	Transcription factor R2R3-MYB	MICRO.2012.C1_657
CUST_48818_PI426222305	2.28	1.97	0.86	1.78	0.78	0.11	0.24	2.17	0.48	4.45	PGSC0003DMT400056074	PGSC0003DMP400037741	PGSC0003DMG400021784	UDP-glucuronosyltransferase	MICRO.11053.C1_479
CUST_4891_PI426222305	1.34	1.10	0.82	1.11	0.83	0.51	0.84	1.64	1.04	2.03	PGSC0003DMT400033508	PGSC0003DMP400022796	PGSC0003DMG402012873	Heat-intolerant 1	MICRO.13442.C1_1478
CUST_48933_PI426222305	1.89	3.45	1.82	3.47	1.83	0.09	0.61	6.63	0.46	5.03	PGSC0003DMT400065310	PGSC0003DMP400044035	PGSC0003DMG400025389	Peptide transporter
CUST_48992_PI426222305	3.08	1.60	0.52	2.12	0.69	0.02	0.23	9.23	0.36	14.79	PGSC0003DMT400056261	PGSC0003DMP400037867	PGSC0003DMG400021859	Conserved gene of unknown function	POABU11TV_383
CUST_48998_PI426222305	4.03	2.64	0.66	3.22	0.80	0.14	0.21	1.53	0.29	2.10	PGSC0003DMT400021880	PGSC0003DMP400014903	PGSC0003DMG400008491	ATP binding protein	MICRO.3957.C1_669
CUST_49002_PI426222305	1.32	1.46	1.10	0.79	0.60	0.14	0.71	5.22	0.88	6.46	PGSC0003DMT400021866	PGSC0003DMP400014889	PGSC0003DMG400008485	Major latex	POCD673TP_878
CUST_49018_PI426222305	2.11	1.17	0.55	1.67	0.79	0.38	0.80	2.12	0.82	2.18	PGSC0003DMT400021922	PGSC0003DMP400014929	PGSC0003DMG400008504	Auxin influx carrier component	MICRO.8985.C1_777
CUST_49083_PI426222305	1.24	0.99	0.80	0.77	0.62	0.18	1.23	6.89	0.94	5.29	PGSC0003DMT400002911	PGSC0003DMP400002111	PGSC0003DMG400001139	Carboxyl-terminal proteinase	bf_acdcxxxx_0060c07.t3m.scf_431
CUST_49167_PI426222305	1.02	2.51	2.45	1.52	1.48	0.06	0.29	4.85	0.43	7.04	PGSC0003DMT400080410	PGSC0003DMP400054547	PGSC0003DMG400031310	Cyclin-dependent protein kinase	MICRO.4966.C3_337
CUST_49179_PI426222305	1.96	0.61	0.31	1.30	0.66	0.39	0.79	2.01	1.77	4.49	PGSC0003DMT400071774	PGSC0003DMP400048548	PGSC0003DMG400027918	Exonuclease/ nucleic acid binding	MICRO.2423.C1_480
CUST_492_PI426222305	1.01	1.03	1.02	1.08	1.07	0.61	0.90	1.49	1.22	2.01	PGSC0003DMT400071349	PGSC0003DMP400048260	PGSC0003DMG400027759	U-box domain-containing protein 16	MICRO.14170.C2_2131
CUST_4925_PI426222305	2.64	1.87	0.71	1.90	0.72	0.05	0.24	4.57	0.36	7.00	PGSC0003DMT400009133	PGSC0003DMP400006338	PGSC0003DMG400003551	Receptor kinase
CUST_49274_PI426222305	1.60	2.27	1.42	1.67	1.04	0.21	0.38	1.84	0.61	2.92	PGSC0003DMT400059119	PGSC0003DMP400039820	PGSC0003DMG400022965	Calmodulin binding protein
CUST_49309_PI426222305	3.58	0.75	0.21	1.00	0.28	0.08	1.46	18.05	0.77	9.47	PGSC0003DMT400059698	PGSC0003DMP400040168	PGSC0003DMG400023208	Conserved gene of unknown function
CUST_49318_PI426222305	1.88	1.24	0.66	1.48	0.79	0.15	0.61	4.20	0.62	4.25	PGSC0003DMT400056483	PGSC0003DMP400038004	PGSC0003DMG400021946	Conserved gene of unknown function
CUST_49337_PI426222305	1.61	1.37	0.85	1.49	0.93	0.14	0.55	4.00	1.04	7.59	PGSC0003DMT400056190	PGSC0003DMP400037818	PGSC0003DMG400021830	Allergen BRSn20
CUST_49345_PI426222305	1.15	1.41	1.23	1.27	1.10	0.33	0.73	2.22	0.72	2.19	PGSC0003DMT400056192	PGSC0003DMP400037819	PGSC0003DMG400021831	Inositol-3-phosphate synthase	BF_LBCHXXXX_0001H04_T3M.SCF_217
CUST_49346_PI426222305	0.76	1.06	1.40	1.41	1.86	0.02	1.55	64.25	1.75	72.54	PGSC0003DMT400056203	PGSC0003DMP400037829	PGSC0003DMG400021838	Gene of unknown function	bf_acdcxxxx_0029h05.t3m.scf_570
CUST_49349_PI426222305	1.58	1.45	0.92	1.60	1.01	0.12	0.57	4.65	1.02	8.34	PGSC0003DMT400056189	PGSC0003DMP400037817	PGSC0003DMG400021830	Allergen BRSn20
CUST_49350_PI426222305	3.98	1.39	0.35	1.06	0.27	0.09	0.78	8.99	1.00	11.56	PGSC0003DMT400056199	PGSC0003DMP400037825	PGSC0003DMG400021834	Metal ion binding protein	MICRO.8274.C1_617
CUST_49355_PI426222305	1.21	0.63	0.52	1.10	0.91	0.37	0.95	2.53	1.58	4.21	PGSC0003DMT400056164	PGSC0003DMP400037804	PGSC0003DMG400021821	Conserved gene of unknown function
CUST_49432_PI426222305	1.70	1.19	0.70	1.10	0.65	0.14	1.35	9.41	0.69	4.79	PGSC0003DMT400051197	PGSC0003DMP400034523	PGSC0003DMG400019886	Nadhp hc toxin reductase	bf_ivrootxx_0031h03.t3m.scf_423
CUST_49445_PI426222305	1.86	0.93	0.50	0.94	0.51	0.43	1.06	2.47	1.72	3.99	PGSC0003DMT400075051	PGSC0003DMP400050832	PGSC0003DMG400029191	DOF domain class transcription factor	BF_LBCHXXXX_0030A03_T3M.SCF_378
CUST_49508_PI426222305	0.94	1.63	1.73	1.34	1.42	0.33	0.80	2.39	1.20	3.60	PGSC0003DMT400071906	PGSC0003DMP400048624	PGSC0003DMG400027977	SKIP interacting protein 19	MICRO.16855.C1_473
CUST_4956_PI426222305	1.07	1.40	1.30	1.04	0.96	0.29	0.77	2.63	1.20	4.12	PGSC0003DMT400009202	PGSC0003DMP400006374	PGSC0003DMG400003571	Zeamatin
CUST_49589_PI426222305	1.53	1.05	0.68	1.28	0.83	0.10	0.79	7.71	0.68	6.63	PGSC0003DMT400013662	PGSC0003DMP400009456	PGSC0003DMG400005338	Nt-iaa4.5 deduced protein	MICRO.7781.C1_248
CUST_49592_PI426222305	1.36	1.08	0.79	1.13	0.83	0.54	0.86	1.59	1.24	2.30	PGSC0003DMT400013634	PGSC0003DMP400009438	PGSC0003DMG400005330	Protein AFR	MICRO.8598.C1_667
CUST_49609_PI426222305	1.21	1.16	0.96	0.97	0.80	0.42	1.02	2.41	1.54	3.65	PGSC0003DMT400079841	PGSC0003DMP400054156	PGSC0003DMG400031093	Glutathione S-transferase/peroxidase	BF_LBCHXXXX_0007A10_T3M.SCF_214
CUST_49642_PI426222305	1.62	0.98	0.61	1.07	0.66	0.34	0.85	2.48	1.20	3.52	PGSC0003DMT400016766	PGSC0003DMP400011587	PGSC0003DMG400006556	Sterol desaturase	ACDA03557A05.T3m.scf_114
CUST_49676_PI426222305	2.71	1.54	0.57	1.59	0.59	0.05	0.15	3.33	0.38	8.23	PGSC0003DMT400022277	PGSC0003DMP400015188	PGSC0003DMG400008643	Conserved gene of unknown function	MICRO.12284.C1_642
CUST_49733_PI426222305	1.23	0.95	0.77	1.19	0.97	0.19	0.55	2.98	1.60	8.61	PGSC0003DMT400002755	PGSC0003DMP400001992	PGSC0003DMG400001069	Protein phosphatase 2a, regulatory subunit	MICRO.1114.C1_2090
CUST_49739_PI426222305	1.45	1.04	0.72	0.98	0.67	0.08	1.91	23.85	0.46	5.76	PGSC0003DMT400002738	PGSC0003DMP400001978	PGSC0003DMG400001060	Brassinosteroid hydroxylase	bf_mxlfxxxx_0041d02.t3m.scf_59
CUST_49751_PI426222305	4.54	0.84	0.19	1.82	0.40	0.56	0.74	1.33	2.16	3.87	PGSC0003DMT400035858	PGSC0003DMP400024366	PGSC0003DMG400013806	P-rich protein EIG-I30	MICRO.13937.C1_579
CUST_49825_PI426222305	1.28	1.12	0.88	1.32	1.03	0.20	0.76	3.70	1.04	5.09	PGSC0003DMT400065964	PGSC0003DMP400044487	PGSC0003DMG400025678	Potassium channel NtKC1	MICRO.16874.C1_618
CUST_49838_PI426222305	0.91	1.27	1.40	1.22	1.35	0.52	0.65	1.26	1.36	2.64	PGSC0003DMT400049109	PGSC0003DMP400033178	PGSC0003DMG401019086	Conserved gene of unknown function
CUST_49857_PI426222305	3.36	0.47	0.14	0.67	0.20	0.03	2.43	70.56	3.68	106.73	PGSC0003DMT400013095	PGSC0003DMP400009083	PGSC0003DMG400005112	Basic PR-1 protein	bf_lbchxxxx_0057g07.t3m.scf_661
CUST_49863_PI426222305	3.64	0.56	0.15	0.68	0.19	0.15	2.11	14.50	2.45	16.84	PGSC0003DMT400013100	PGSC0003DMP400009086	PGSC0003DMG400005115	PR1 protein
CUST_49869_PI426222305	9.15	0.35	0.04	0.91	0.10	0.03	2.63	95.96	1.10	40.26	PGSC0003DMT400013091	PGSC0003DMP400009080	PGSC0003DMG400005109	PR-1	BF_LBCHXXXX_0042G01_T3M.SCF_472
CUST_49870_PI426222305	2.62	1.70	0.65	1.99	0.76	0.07	0.17	2.41	0.40	5.72	PGSC0003DMT400013115	PGSC0003DMP400009096	PGSC0003DMG400005123	Conserved gene of unknown function	bf_acdcxxxx_0004h11.t3m.scf_659
CUST_49875_PI426222305	7.80	0.61	0.08	0.64	0.08	0.04	1.33	30.83	1.62	37.77	PGSC0003DMT400013096	PGSC0003DMP400009084	PGSC0003DMG400005113	PR1 protein	MICRO.8918.C2_456
CUST_49876_PI426222305	1.81	0.49	0.27	0.42	0.23	0.05	1.66	33.24	2.23	44.53	PGSC0003DMT400088303	PGSC0003DMP400059978	PGSC0003DMG400037874	PR1 protein
CUST_49878_PI426222305	1.00	0.59	0.59	1.08	1.08	0.14	1.22	8.49	2.14	14.92	PGSC0003DMT400013128	PGSC0003DMP400009102	PGSC0003DMG400005127	Xyloglucan endotransglucosylase/hydrolase protein A	bf_mxlfxxxx_0050h12.t3m.scf_486
CUST_49885_PI426222305	1.81	0.70	0.39	0.40	0.22	0.06	1.63	28.74	2.19	38.66	PGSC0003DMT400094165	PGSC0003DMP400065840	PGSC0003DMG400043736	PR1 protein
CUST_49913_PI426222305	1.02	1.10	1.07	0.99	0.97	0.27	1.53	5.67	1.62	6.00	PGSC0003DMT400062189	PGSC0003DMP400041852	PGSC0003DMG400024206	N protein	bf_mxlfxxxx_0035c06.t3m.scf_506
CUST_49919_PI426222305	1.48	0.88	0.60	0.93	0.63	0.73	0.88	1.21	1.69	2.33	PGSC0003DMT400062204	PGSC0003DMP400041863	PGSC0003DMG400024209	Ubiquinone biosynthesis protein coq-8
CUST_49936_PI426222305	3.23	1.76	0.54	2.28	0.71	0.12	0.30	2.63	0.52	4.54	PGSC0003DMT400071138	PGSC0003DMP400048110	PGSC0003DMG400027666	Conserved gene of unknown function	cSTB45K22TH_411
CUST_49950_PI426222305	1.58	1.59	1.00	1.63	1.03	0.10	0.74	7.57	0.71	7.25	PGSC0003DMT400071175	PGSC0003DMP400048137	PGSC0003DMG400027681	Membrane protein
CUST_50027_PI426222305	1.43	1.15	0.80	1.11	0.77	0.31	0.50	1.58	1.44	4.61	PGSC0003DMT400011069	PGSC0003DMP400007702	PGSC0003DMG400004332	NAC domain protein	MICRO.11034.C1_1016
CUST_50038_PI426222305	1.30	0.87	0.67	1.23	0.95	0.16	0.78	4.90	1.74	10.94	PGSC0003DMT400065407	PGSC0003DMP400044107	PGSC0003DMG400025429	Gene of unknown function	bf_arrayxxx_0023a04.t7m.scf_93
CUST_5008_PI426222305	0.91	1.05	1.16	1.11	1.22	0.20	1.20	6.05	1.28	6.46	PGSC0003DMT400009403	PGSC0003DMP400006536	PGSC0003DMG400003654	Peroxidase
CUST_50093_PI426222305	1.07	1.22	1.15	1.60	1.50	0.20	0.38	1.87	1.00	4.94	PGSC0003DMT400016755	PGSC0003DMP400011581	PGSC0003DMG400006548	KOM	MICRO.1047.C1_1040
CUST_50137_PI426222305	1.51	0.54	0.36	1.07	0.71	0.46	0.63	1.38	1.70	3.69	PGSC0003DMT400065222	PGSC0003DMP400043978	PGSC0003DMG400025350	Small heat-shock protein
CUST_50143_PI426222305	1.67	0.76	0.46	1.27	0.76	0.26	0.88	3.34	2.47	9.40	PGSC0003DMT400065220	PGSC0003DMP400043976	PGSC0003DMG400025349	ATP-dependent Clp protease proteolytic subunit	bf_arrayxxx_0093h09.t7m.scf_548
CUST_5018_PI426222305	1.26	0.70	0.55	1.29	1.02	0.11	0.76	6.70	1.52	13.38	PGSC0003DMT400009380	PGSC0003DMP400006519	PGSC0003DMG402003646	Ascorbate peroxidase
CUST_50201_PI426222305	1.46	3.10	2.12	1.96	1.34	0.03	0.64	18.78	0.43	12.81	PGSC0003DMT400011361	PGSC0003DMP400007904	PGSC0003DMG401004451	Conserved gene of unknown function	027F04AF.esd_94
CUST_50286_PI426222305	1.12	1.02	0.91	0.83	0.74	0.42	1.07	2.51	1.31	3.08	PGSC0003DMT400044069	PGSC0003DMP400029885	PGSC0003DMG400017100	Branched-chain amino acid aminotransferase
CUST_50290_PI426222305	1.23	1.59	1.29	1.30	1.06	0.57	0.84	1.48	1.69	2.97	PGSC0003DMT400077787	PGSC0003DMP400052677	PGSC0003DMG400030259	Nudix hydrolase 1	BF_TUBSXXXX_0027F02_T3M.SCF_160
CUST_50331_PI426222305	2.37	2.12	0.89	2.69	1.13	0.06	0.38	5.99	0.49	7.73	PGSC0003DMT400045857	PGSC0003DMP400031077	PGSC0003DMG400017788	Ovate
CUST_50348_PI426222305	4.52	3.57	0.79	3.52	0.78	0.06	0.17	2.82	0.24	3.88	PGSC0003DMT400036347	PGSC0003DMP400024648	PGSC0003DMG400013983	Wound/stress protein	MICRO.4931.C1_702
CUST_50404_PI426222305	3.29	1.71	0.52	2.12	0.64	0.05	0.24	4.81	0.32	6.40	PGSC0003DMT400010941	PGSC0003DMP400007625	PGSC0003DMG400004285	Chromomethylase	bf_suspxxxx_0060c10.t3m.scf_623
CUST_50441_PI426222305	1.52	1.12	0.74	1.37	0.90	0.29	0.43	1.49	0.88	3.05	PGSC0003DMT400031142	PGSC0003DMP400021125	PGSC0003DMG400011926	Rpi protein
CUST_50442_PI426222305	1.25	1.15	0.92	1.43	1.14	0.32	0.65	1.99	1.06	3.27	PGSC0003DMT400031116	PGSC0003DMP400021117	PGSC0003DMG400011920	SNKR2GH5 protein	bf_acdaxxxx_0056f10.t3m.scf_548
CUST_50509_PI426222305	1.35	0.95	0.70	1.73	1.28	0.14	0.88	6.34	0.75	5.43	PGSC0003DMT400062081	PGSC0003DMP400041776	PGSC0003DMG400024157	Homeobox-leucine zipper protein	BF_LBCHXXXX_0042A04_T3M.SCF_250
CUST_50525_PI426222305	1.53	1.26	0.82	1.46	0.95	0.01	0.09	9.42	0.60	60.37	PGSC0003DMT400062403	PGSC0003DMP400042016	PGSC0003DMG400024285	Haem peroxidase, plant/fungal/bacterial
CUST_50539_PI426222305	1.56	1.21	0.78	1.49	0.96	0.01	0.08	7.62	0.65	65.37	PGSC0003DMT400062402	PGSC0003DMP400042015	PGSC0003DMG400024285	Peroxidase 44	MICRO.10716.C2_964
CUST_50549_PI426222305	1.76	1.34	0.76	1.91	1.09	0.15	0.45	2.95	0.81	5.38	PGSC0003DMT400016590	PGSC0003DMP400011498	PGSC0003DMG400006485	Malonyltransferase	MICRO.4984.C1_728
CUST_50559_PI426222305	0.99	0.67	0.68	1.11	1.13	0.14	1.07	7.60	3.56	25.29	PGSC0003DMT400039134	PGSC0003DMP400026562	PGSC0003DMG400015132	Defensin J1-2
CUST_50560_PI426222305	1.10	0.70	0.63	1.08	0.98	0.14	1.10	7.86	4.01	28.54	PGSC0003DMT400039133	PGSC0003DMP400026561	PGSC0003DMG400015132	Defensin J1-2
CUST_50606_PI426222305	2.31	2.15	0.93	1.86	0.80	0.20	0.36	1.86	0.69	3.54	PGSC0003DMT400022363	PGSC0003DMP400015239	PGSC0003DMG400008676	DNA-damage-inducible protein f	bf_mxflxxxx_0055h10.t3m.scf_78
CUST_50609_PI426222305	1.62	0.84	0.52	0.88	0.55	0.38	1.04	2.70	1.26	3.28	PGSC0003DMT400065541	PGSC0003DMP400044219	PGSC0003DMG400025500	Glutamate receptor 3 plant
CUST_50632_PI426222305	1.61	0.94	0.58	0.99	0.62	0.44	0.97	2.19	1.13	2.54	PGSC0003DMT400065543	PGSC0003DMP400044221	PGSC0003DMG400025500	Glutamate receptor 3 plant	MICRO.156.C1_1115
CUST_50677_PI426222305	1.90	3.24	1.70	3.52	1.85	0.01	0.11	10.21	0.29	25.90	PGSC0003DMT400022146	PGSC0003DMP400015098	PGSC0003DMG400008591	O-methyltransferase
CUST_50758_PI426222305	1.10	2.22	2.02	1.91	1.74	0.07	0.54	7.45	0.84	11.49	PGSC0003DMT400093098	PGSC0003DMP400064773	PGSC0003DMG400042669	Sn-1 protein	MICRO.17498.C1_395
CUST_50787_PI426222305	0.96	1.44	1.50	1.54	1.60	0.18	0.89	4.87	1.25	6.82	PGSC0003DMT400027852	PGSC0003DMP400018965	PGSC0003DMG400010726	Rac-like GTP-binding protein RAC13
CUST_50798_PI426222305	2.80	1.17	0.42	1.71	0.61	0.14	0.76	5.55	0.74	5.37	PGSC0003DMT400027833	PGSC0003DMP400018952	PGSC0003DMG400010716	Peroxidase 19	bf_mxflxxxx_0006c05.t3m.scf_591
CUST_50801_PI426222305	1.35	1.25	0.93	0.86	0.63	0.24	0.84	3.54	2.14	8.96	PGSC0003DMT400090746	PGSC0003DMP400062421	PGSC0003DMG400040317	Endochitinase
CUST_50802_PI426222305	1.23	1.08	0.88	0.87	0.70	0.21	0.95	4.44	1.95	9.12	PGSC0003DMT400069034	PGSC0003DMP400046624	PGSC0003DMG400026855	Endochitinase 4	cSTB44E14TH_259
CUST_50804_PI426222305	1.18	0.96	0.81	0.88	0.74	0.36	0.96	2.70	1.73	4.84	PGSC0003DMT400069033	PGSC0003DMP400046623	PGSC0003DMG400026854	Endochitinase 2	MICRO.556.C7_951
CUST_50807_PI426222305	0.69	0.99	1.43	1.73	2.51	0.29	0.87	2.98	2.51	8.55	PGSC0003DMT400069030	PGSC0003DMP400046622	PGSC0003DMG400026853	Endochitinase 3	MICRO.17672.C1_254
CUST_50823_PI426222305	1.59	0.73	0.46	1.32	0.83	0.09	0.46	5.30	1.99	22.97	PGSC0003DMT400022230	PGSC0003DMP400015159	PGSC0003DMG400008625	Disease resistance-responsive family protein	MICRO.16888.C1_536
CUST_50837_PI426222305	1.22	1.39	1.15	1.24	1.02	0.17	0.80	4.85	0.97	5.85	PGSC0003DMT400022249	PGSC0003DMP400015170	PGSC0003DMG400008629	Conserved gene of unknown function	bf_lbchxxxx_0061d11.t3m.scf_169
CUST_50863_PI426222305	1.16	0.98	0.85	0.69	0.59	0.13	1.42	10.67	1.14	8.58	PGSC0003DMT400071589	PGSC0003DMP400048430	PGSC0003DMG400027852	Glucosyltransferase	MICRO.10696.C1_962
CUST_50880_PI426222305	2.98	1.88	0.63	1.86	0.62	0.06	0.33	5.63	0.24	4.09	PGSC0003DMT400071590	PGSC0003DMP400048431	PGSC0003DMG400027852	Glucosyltransferase	bf_arrayxxx_0041d05.t7m.scf_1
CUST_50884_PI426222305	2.38	1.28	0.54	1.86	0.78	0.37	0.90	2.43	0.84	2.26	PGSC0003DMT400071591	PGSC0003DMP400048432	PGSC0003DMG400027853	Acyltransferase	bf_arrayxxx_0092f10.t7m.scf_236
CUST_50893_PI426222305	2.82	1.62	0.58	1.87	0.66	0.33	0.42	1.26	0.67	2.03	PGSC0003DMT400011347	PGSC0003DMP400007893	PGSC0003DMG400004442	Translocon-associated protein, alpha subunit
CUST_50908_PI426222305	1.62	0.96	0.60	1.15	0.71	0.25	0.88	3.45	1.23	4.84	PGSC0003DMT400059683	PGSC0003DMP400040159	PGSC0003DMG400023201	CLE family OsCLE801 protein	STMDW79TV_429
CUST_50946_PI426222305	3.08	1.62	0.53	1.91	0.62	0.03	0.21	6.38	0.32	9.46	PGSC0003DMT400082811	PGSC0003DMP400055733	PGSC0003DMG400032826	Conserved gene of unknown function
CUST_50968_PI426222305	2.51	2.45	0.98	2.72	1.08	0.08	0.14	1.67	0.19	2.24	PGSC0003DMT400075021	PGSC0003DMP400050816	PGSC0003DMG400029179	Gene of unknown function	MICRO.15270.C1_639
CUST_51115_PI426222305	0.57	1.75	3.05	0.87	1.51	0.01	2.93	214.70	1.08	79.38	PGSC0003DMT400075172	PGSC0003DMP400050915	PGSC0003DMG400029247	Patatin group O	ACDA01094D02.T3m.scf_382
CUST_51116_PI426222305	0.15	5.13	35.12	0.81	5.56	0.01	7.37	523.56	1.73	122.56	PGSC0003DMT400044052	PGSC0003DMP400029876	PGSC0003DMG402017090	Patatin-04/09	188C12.esd_111
CUST_5114_PI426222305	1.02	1.32	1.29	1.30	1.27	0.18	0.96	5.48	1.13	6.46	PGSC0003DMT400009402	PGSC0003DMP400006535	PGSC0003DMG400003654	Peroxidase
CUST_51200_PI426222305	0.81	1.15	1.41	0.87	1.08	0.52	0.98	1.87	1.16	2.21	PGSC0003DMT400066000	PGSC0003DMP400044501	PGSC0003DMG400025692	Amino acid binding protein	MICRO.7850.C1_3
CUST_51201_PI426222305	0.86	1.21	1.41	0.89	1.04	0.53	1.02	1.91	1.39	2.60	PGSC0003DMT400065999	PGSC0003DMP400044500	PGSC0003DMG400025692	Amino acid binding protein	BPLI14C16TH_1
CUST_51369_PI426222305	1.36	1.26	0.92	1.94	1.43	0.13	0.37	2.95	1.07	8.51	PGSC0003DMT400011206	PGSC0003DMP400007790	PGSC0003DMG400004388	Conserved gene of unknown function
CUST_51399_PI426222305	0.92	1.19	1.29	1.55	1.69	0.11	0.65	5.65	1.27	11.02	PGSC0003DMT400086102	PGSC0003DMP400057777	PGSC0003DMG400035673	Conserved gene of unknown function
CUST_51401_PI426222305	0.96	1.21	1.26	1.45	1.52	0.36	0.51	1.43	1.17	3.26	PGSC0003DMT400080542	PGSC0003DMP400054627	PGSC0003DMG400031362	12-oxophytodienoate reductase 1
CUST_51417_PI426222305	1.54	0.84	0.54	1.19	0.77	0.14	0.95	6.80	1.68	12.07	PGSC0003DMT400034331	PGSC0003DMP400023346	PGSC0003DMG400013199	Conserved gene of unknown function	MICRO.15390.C1_912
CUST_51474_PI426222305	1.08	1.28	1.19	0.72	0.67	0.37	0.91	2.47	1.28	3.50	PGSC0003DMT400034169	PGSC0003DMP400023246	PGSC0003DMG400013130	Conserved gene of unknown function	BF_CSCHXXXX_0026F02.T3M.SCF_518
CUST_51513_PI426222305	0.78	3.52	4.54	1.66	2.14	0.03	0.51	15.21	0.40	11.96	PGSC0003DMT400034382	PGSC0003DMP400023381	PGSC0003DMG400013221	Tfm5 protein	BF_LBCHXXXX_0021B11_T3M.SCF_571
CUST_51560_PI426222305	1.38	1.42	1.02	0.75	0.54	0.88	0.44	0.50	1.96	2.23	PGSC0003DMT400028311	PGSC0003DMP400019277	PGSC0003DMG400010915	TNP2-like transposon protein	MICRO.5205.C1_697
CUST_51571_PI426222305	0.24	2.67	10.94	2.41	9.90	0.02	1.97	120.21	0.34	20.63	PGSC0003DMT400065643	PGSC0003DMP400044288	PGSC0003DMG400025537	Non-specific lipid-transfer protein	bf_mxflxxxx_0031a10.t3m.scf_113
CUST_51575_PI426222305	0.52	1.28	2.46	1.11	2.12	0.02	2.44	125.48	1.01	51.82	PGSC0003DMT400065644	PGSC0003DMP400044289	PGSC0003DMG400025538	Non-specific lipid-transfer protein	bf_arrayxxx_0105d04.t7m.scf_543
CUST_51638_PI426222305	2.99	1.75	0.59	2.00	0.67	0.06	0.20	3.46	0.38	6.60	PGSC0003DMT400034193	PGSC0003DMP400023264	PGSC0003DMG400013144	Conserved gene of unknown function
CUST_51701_PI426222305	1.33	1.38	1.03	0.95	0.71	0.21	0.75	3.53	2.04	9.66	PGSC0003DMT400022685	PGSC0003DMP400015455	PGSC0003DMG400008797	Endochitinase	MICRO.556.C8_1
CUST_51739_PI426222305	0.71	1.46	2.06	1.16	1.64	0.25	1.65	6.66	1.19	4.81	PGSC0003DMT400084894	PGSC0003DMP400056569	PGSC0003DMG400034465	Gene of unknown function
CUST_5176_PI426222305	1.24	3.76	3.04	2.52	2.04	0.08	0.47	5.94	0.59	7.42	PGSC0003DMT400009444	PGSC0003DMP400006561	PGSC0003DMG400003678	Nucleic acid binding protein
CUST_51828_PI426222305	1.91	1.14	0.60	1.59	0.83	0.25	0.57	2.24	0.66	2.60	PGSC0003DMT400034224	PGSC0003DMP400023290	PGSC0003DMG400013157	Cysteine synthase
CUST_5196_PI426222305	1.26	1.27	1.01	1.40	1.11	0.34	0.63	1.85	0.89	2.59	PGSC0003DMT400009350	PGSC0003DMP400006497	PGSC0003DMG400003635	Putative calcium-dependent protein kinase CPK1 adapter protein 2	MICRO.6957.C1_738
CUST_51963_PI426222305	1.79	2.08	1.16	1.45	0.81	0.02	0.26	12.11	0.44	20.10	PGSC0003DMT400017159	PGSC0003DMP400011841	PGSC0003DMG400006696	Catechol O-methyltransferase	MICRO.13414.C1_550
CUST_51964_PI426222305	0.78	1.23	1.58	1.54	1.97	0.57	0.93	1.61	1.93	3.35	PGSC0003DMT400017153	PGSC0003DMP400011838	PGSC0003DMG400006692	Cytochrome P450 hydroxylase	bf_lbchxxxx_0055h01.t3m.scf_609
CUST_5199_PI426222305	1.14	1.46	1.28	1.21	1.06	0.20	0.54	2.62	1.30	6.36	PGSC0003DMT400009048	PGSC0003DMP400006267	PGSC0003DMG400003516	Heat shock protein binding	MICRO.10183.C1_681
CUST_5200_PI426222305	1.15	3.43	2.98	2.42	2.11	0.07	0.38	5.64	0.66	9.94	PGSC0003DMT400009068	PGSC0003DMP400006285	PGSC0003DMG400003529	Ocs element-binding factor	bf_ivrootxx_0026d02.t3m.scf_569
CUST_52022_PI426222305	1.15	1.07	0.93	1.02	0.88	0.51	0.61	1.19	1.04	2.04	PGSC0003DMT400059834	PGSC0003DMP400040251	PGSC0003DMG400023274	SNKR2GH5 protein
CUST_52107_PI426222305	1.54	2.22	1.44	2.41	1.57	0.02	0.26	13.69	0.15	7.72	PGSC0003DMT400039129	PGSC0003DMP400026558	PGSC0003DMG400015129	Defensin protein	MICRO.15284.C1_397
CUST_5217_PI426222305	2.25	2.77	1.23	3.31	1.47	0.02	0.21	13.22	0.34	21.34	PGSC0003DMT400009404	PGSC0003DMP400006537	PGSC0003DMG400003654	Peroxidase
CUST_52221_PI426222305	2.06	0.68	0.33	0.80	0.39	0.14	0.87	6.17	1.77	12.52	PGSC0003DMT400006289	PGSC0003DMP400004343	PGSC0003DMG400002456	Cysteine-rich extensin-2	MICRO.24.C1_2152
CUST_52367_PI426222305	1.23	0.98	0.79	1.79	1.45	0.28	0.65	2.35	1.14	4.10	PGSC0003DMT400034406	PGSC0003DMP400023391	PGSC0003DMG400013230	Cytochrome P450 hydroxylase
CUST_52368_PI426222305	1.24	1.07	0.86	2.02	1.63	0.30	0.68	2.24	1.06	3.47	PGSC0003DMT400034407	PGSC0003DMP400023392	PGSC0003DMG400013230	Cytochrome P450
CUST_52537_PI426222305	1.41	2.06	1.46	1.98	1.40	0.23	0.16	0.72	0.66	2.93	PGSC0003DMT400011524	PGSC0003DMP400008009	PGSC0003DMG400004534	Inosine-uridine preferring nucleoside hydrolase
CUST_52623_PI426222305	1.13	1.30	1.16	0.93	0.82	0.14	1.08	7.45	0.85	5.91	PGSC0003DMT400090096	PGSC0003DMP400061771	PGSC0003DMG400039667	Apyrase 3
CUST_52627_PI426222305	1.67	1.31	0.78	1.33	0.80	0.31	0.56	1.80	0.82	2.64	PGSC0003DMT400025497	PGSC0003DMP400017363	PGSC0003DMG400009844	Ubiquitin carrier protein
CUST_52654_PI426222305	1.71	0.91	0.53	1.54	0.90	0.15	0.72	4.74	1.39	9.13	PGSC0003DMT400059923	PGSC0003DMP400040298	PGSC0003DMG400023310	NRAMP2	bf_suspxxxx_0042c06.t3m.scf_510
CUST_52767_PI426222305	1.20	1.47	1.23	1.88	1.57	0.25	0.44	1.74	1.20	4.80	PGSC0003DMT400082337	PGSC0003DMP400055510	PGSC0003DMG400032482	P-coumaroyl quinate/shikimate 3'-hydroxylase	MICRO.12506.C1_850
CUST_52781_PI426222305	0.71	1.57	2.20	1.37	1.92	0.16	0.53	3.29	1.85	11.45	PGSC0003DMT400084479	PGSC0003DMP400056349	PGSC0003DMG400034090	Conserved gene of unknown function
CUST_52801_PI426222305	1.02	0.47	0.46	0.88	0.86	0.27	1.02	3.72	1.37	5.00	PGSC0003DMT400080990	PGSC0003DMP400054900	PGSC0003DMG400031557	Translocation transactivator/inclusion body protein	bf_acdaxxxx_0062h03.t3m.scf_347
CUST_5310_PI426222305	1.26	1.05	0.83	1.13	0.89	0.34	0.87	2.55	1.14	3.34	PGSC0003DMT400009298	PGSC0003DMP400006451	PGSC0003DMG400003609	Gene of unknown function
CUST_5348_PI426222305	0.57	1.14	2.01	1.59	2.82	0.17	1.83	10.73	1.31	7.66	PGSC0003DMT400009361	PGSC0003DMP400006507	PGSC0003DMG400003639	Conserved gene of unknown function	bf_ivrootxx_0020h12.t3m.scf_125
CUST_5383_PI426222305	2.79	1.92	0.69	2.31	0.83	0.02	0.15	6.71	0.27	12.24	PGSC0003DMT400009365	PGSC0003DMP400006508	PGSC0003DMG400003640	Conserved gene of unknown function	MICRO.10300.C1_432
CUST_5404_PI426222305	1.14	0.89	0.79	1.17	1.03	0.10	0.79	7.69	0.98	9.56	PGSC0003DMT400009285	PGSC0003DMP400006439	PGSC0003DMG400003604	Conserved gene of unknown function
CUST_5405_PI426222305	1.08	0.63	0.59	1.12	1.04	0.35	0.98	2.82	2.45	7.02	PGSC0003DMT400009377	PGSC0003DMP400006516	PGSC0003DMG400003645	Ascorbate peroxidase
CUST_5432_PI426222305	1.28	1.04	0.82	1.48	1.16	0.13	0.76	5.66	1.28	9.62	PGSC0003DMT400009286	PGSC0003DMP400006440	PGSC0003DMG400003604	Conserved gene of unknown function	bf_arrayxxx_0043c04.t3m.scf_647
CUST_5464_PI426222305	0.93	1.18	1.26	1.42	1.53	0.19	1.25	6.77	1.07	5.78	PGSC0003DMT400009042	PGSC0003DMP400006262	PGSC0003DMG400003512	Laccase	bf_ivrootxx_0052D03.t3m.scf_457
CUST_5552_PI426222305	2.11	1.58	0.75	1.80	0.85	0.03	0.49	16.52	0.91	30.78	PGSC0003DMT400006943	PGSC0003DMP400004820	PGSC0003DMG400002689	Receptor kinase
CUST_5555_PI426222305	1.49	1.05	0.71	0.96	0.65	0.12	0.81	6.54	1.84	14.89	PGSC0003DMT400022768	PGSC0003DMP400015510	PGSC0003DMG400008833	Expansin	bf_mxflxxxx_0025d05.t3m.scf_315
CUST_5590_PI426222305	1.38	0.57	0.41	1.13	0.82	0.08	1.30	17.13	1.26	16.59	PGSC0003DMT400023082	PGSC0003DMP400015724	PGSC0003DMG400008938	Endo-1,4-beta-glucanase	MICRO.3078.C1_459
CUST_5592_PI426222305	1.24	1.85	1.49	1.51	1.21	0.17	0.51	3.01	0.61	3.58	PGSC0003DMT400006847	PGSC0003DMP400004760	PGSC0003DMG400002658	Esterase/lipase superfamily protein	MICRO.15354.C1_1065
CUST_5602_PI426222305	5.35	2.26	0.42	3.86	0.72	0.11	0.39	3.50	0.59	5.34	PGSC0003DMT400007050	PGSC0003DMP400004895	PGSC0003DMG400002722	Cellulose synthase-like A1	bf_mxflxxxx_0069c03.t3m.scf_362
CUST_5618_PI426222305	0.46	1.38	2.96	1.11	2.39	0.08	1.57	19.71	0.89	11.18	PGSC0003DMT400022993	PGSC0003DMP400015658	PGSC0003DMG401008903	Conserved gene of unknown function
CUST_5637_PI426222305	2.44	1.53	0.63	2.73	1.12	0.19	0.42	2.23	0.61	3.23	PGSC0003DMT400023145	PGSC0003DMP400015775	PGSC0003DMG400008962	Inosine-uridine preferring nucleoside hydrolase	BF_TUBSXXXX_0045H03_T3M.SCF_99
CUST_5665_PI426222305	1.37	0.98	0.72	0.65	0.48	0.31	1.07	3.44	1.89	6.06	PGSC0003DMT400006954	PGSC0003DMP400004829	PGSC0003DMG400002695	Conserved gene of unknown function
CUST_5668_PI426222305	0.41	1.34	3.24	1.03	2.49	0.08	1.76	21.61	0.82	10.06	PGSC0003DMT400022994	PGSC0003DMP400015659	PGSC0003DMG401008903	Laccase
CUST_5709_PI426222305	2.70	1.18	0.44	2.00	0.74	0.13	0.22	1.69	1.07	8.40	PGSC0003DMT400022852	PGSC0003DMP400015567	PGSC0003DMG400008859	UPF0497 membrane protein 9	MICRO.9183.C1_802
CUST_571_PI426222305	2.74	1.12	0.41	1.83	0.67	0.24	0.25	1.03	0.76	3.17	PGSC0003DMT400070582	PGSC0003DMP400047718	PGSC0003DMG400027433	Conserved gene of unknown function	bf_swstxxxx_013f08.t3m.scf_610
CUST_5726_PI426222305	0.64	1.53	2.38	1.03	1.61	0.18	2.07	11.58	1.28	7.14	PGSC0003DMT400022992	PGSC0003DMP400015657	PGSC0003DMG401008903	Conserved gene of unknown function
CUST_5790_PI426222305	1.97	1.63	0.82	1.49	0.75	0.05	0.46	8.84	0.73	14.00	PGSC0003DMT400006944	PGSC0003DMP400004821	PGSC0003DMG400002689	Receptor kinase	MICRO.3315.C1_885
CUST_5804_PI426222305	0.81	1.34	1.65	1.17	1.44	0.42	0.93	2.22	1.68	4.01	PGSC0003DMT400023061	PGSC0003DMP400015707	PGSC0003DMG400008928	Actin-depolymerizing factor 1	MICRO.8384.C2_1
CUST_581_PI426222305	1.68	1.36	0.81	1.39	0.83	0.23	0.44	1.98	0.69	3.05	PGSC0003DMT400070597	PGSC0003DMP400047731	PGSC0003DMG400027440	Conserved gene of unknown function
CUST_5835_PI426222305	1.58	0.57	0.36	0.99	0.63	0.05	1.60	30.44	2.30	43.64	PGSC0003DMT400022769	PGSC0003DMP400015511	PGSC0003DMG400008833	Expansin	MICRO.6298.C2_517
CUST_5903_PI426222305	2.04	1.42	0.70	1.31	0.64	0.19	0.42	2.29	0.62	3.34	PGSC0003DMT400022302	PGSC0003DMP400015201	PGSC0003DMG400008659	ROP	bf_suspxxxx_0039c01.t3m.scf_152
CUST_5939_PI426222305	1.51	0.63	0.42	1.13	0.75	0.22	0.77	3.50	1.73	7.88	PGSC0003DMT400013740	PGSC0003DMP400009512	PGSC0003DMG400005375	Oxidoreductase
CUST_626_PI426222305	1.65	1.31	0.80	1.54	0.94	0.20	0.41	2.10	0.64	3.26	PGSC0003DMT400070599	PGSC0003DMP400047733	PGSC0003DMG400027440	Conserved gene of unknown function
CUST_6301_PI426222305	2.57	1.25	0.49	1.69	0.66	0.07	0.80	11.43	0.81	11.55	PGSC0003DMT400036974	PGSC0003DMP400025102	PGSC0003DMG400014250	Serine carboxypeptidase
CUST_6308_PI426222305	0.49	1.24	2.54	0.74	1.51	0.29	0.85	2.96	1.18	4.11	PGSC0003DMT400051045	PGSC0003DMP400034427	PGSC0003DMG400019823	Conserved gene of unknown function	MICRO.8617.C1_427
CUST_6366_PI426222305	2.59	1.32	0.51	1.78	0.69	0.09	0.86	9.71	0.85	9.57	PGSC0003DMT400036973	PGSC0003DMP400025101	PGSC0003DMG400014250	Serine carboxypeptidase
CUST_6399_PI426222305	1.18	0.92	0.78	0.86	0.73	0.66	0.82	1.24	1.66	2.50	PGSC0003DMT400014518	PGSC0003DMP400010031	PGSC0003DMG400005684	Conserved gene of unknown function
CUST_6412_PI426222305	1.08	1.19	1.09	1.14	1.05	0.26	0.98	3.77	2.06	7.91	PGSC0003DMT400036669	PGSC0003DMP400024861	PGSC0003DMG400014145	VQ motif-containing protein
CUST_6413_PI426222305	1.40	1.09	0.78	0.74	0.53	0.16	1.08	6.78	1.02	6.35	PGSC0003DMT400014752	PGSC0003DMP400010213	PGSC0003DMG400005750	PIN1-like auxin transport protein	bf_arrayxxx_0069d03.t7m.scf_560
CUST_6439_PI426222305	4.85	1.18	0.24	3.30	0.68	0.28	0.45	1.63	0.78	2.80	PGSC0003DMT400084778	PGSC0003DMP400056453	PGSC0003DMG400034349	Jp18
CUST_6457_PI426222305	2.60	1.52	0.58	1.60	0.62	0.02	0.24	10.92	0.41	18.62	PGSC0003DMT400036862	PGSC0003DMP400025008	PGSC0003DMG400014215	Tubby protein	MICRO.15442.C1_593
CUST_65_PI426222305	1.59	1.13	0.71	1.06	0.66	0.51	1.15	2.23	1.18	2.28	PGSC0003DMT400041261	PGSC0003DMP400027977	PGSC0003DMG400015973	Conserved gene of unknown function
CUST_6500_PI426222305	2.32	1.52	0.66	1.47	0.63	0.05	0.19	4.09	0.42	9.23	PGSC0003DMT400036861	PGSC0003DMP400025007	PGSC0003DMG400014215	Tubby protein
CUST_6540_PI426222305	1.01	1.19	1.18	1.28	1.26	0.17	0.89	5.31	1.07	6.39	PGSC0003DMT400036695	PGSC0003DMP400024883	PGSC0003DMG400014152	Hydroxycinnamoyl transferase	MICRO.17123.C1_490
CUST_6557_PI426222305	2.77	1.43	0.51	1.85	0.67	0.07	0.31	4.41	0.53	7.61	PGSC0003DMT400036789	PGSC0003DMP400024950	PGSC0003DMG402014186	ATP binding protein	MICRO.901.C1_1720
CUST_661_PI426222305	1.76	1.41	0.80	1.60	0.91	0.21	0.37	1.75	0.57	2.66	PGSC0003DMT400070598	PGSC0003DMP400047732	PGSC0003DMG400027440	Conserved gene of unknown function	MICRO.16431.C1_240
CUST_6640_PI426222305	0.92	1.47	1.58	1.35	1.46	0.63	0.78	1.24	1.26	2.00	PGSC0003DMT400036762	PGSC0003DMP400024931	PGSC0003DMG400014177	ADP-ribosylation factor GTPase-activating protein AGD1
CUST_6644_PI426222305	1.09	0.76	0.69	1.21	1.11	0.20	0.95	4.84	2.06	10.45	PGSC0003DMT400014404	PGSC0003DMP400009950	PGSC0003DMG400005651	Reticulon family protein
CUST_6652_PI426222305	1.56	0.92	0.59	1.09	0.70	0.35	0.75	2.14	1.26	3.61	PGSC0003DMT400014731	PGSC0003DMP400010196	PGSC0003DMG400005742	RING-H2 finger protein RHG1a	MICRO.7697.C1_1474
CUST_6774_PI426222305	1.94	1.44	0.74	1.50	0.77	0.32	0.59	1.84	0.79	2.47	PGSC0003DMT400036964	PGSC0003DMP400025096	PGSC0003DMG401014249	Phosphoprotein phosphatase	MICRO.7816.C1_733
CUST_6809_PI426222305	2.14	1.48	0.69	1.53	0.72	0.33	0.59	1.79	0.87	2.65	PGSC0003DMT400036966	PGSC0003DMP400025098	PGSC0003DMG401014249	Phosphoprotein phosphatase	MICRO.12124.C1_600
CUST_6833_PI426222305	1.56	1.86	1.19	0.90	0.58	0.29	0.68	2.35	1.07	3.71	PGSC0003DMT400036819	PGSC0003DMP400024971	PGSC0003DMG402014197	Conserved gene of unknown function	MICRO.467.C4_1295
CUST_6852_PI426222305	1.21	1.22	1.01	1.38	1.14	0.04	0.32	7.33	0.55	12.39	PGSC0003DMT400031254	PGSC0003DMP400021201	PGSC0003DMG400011978	Conserved gene of unknown function
CUST_6882_PI426222305	2.54	0.95	0.37	1.20	0.47	0.45	0.84	1.87	1.54	3.43	PGSC0003DMT400045048	PGSC0003DMP400030516	PGSC0003DMG400017465	Lipoxygenase
CUST_7005_PI426222305	2.87	1.65	0.57	2.01	0.70	0.05	0.18	3.92	0.31	6.73	PGSC0003DMT400045025	PGSC0003DMP400030498	PGSC0003DMG400017457	Plant mitotic spindle assembly checkpoint protein mad2
CUST_7099_PI426222305	1.29	2.91	2.25	2.37	1.83	0.09	0.41	4.38	0.59	6.30	PGSC0003DMT400014030	PGSC0003DMP400009699	PGSC0003DMG400005501	NAC domain-containing protein
CUST_7209_PI426222305	1.09	0.54	0.50	1.07	0.99	0.23	1.19	5.12	2.49	10.75	PGSC0003DMT400071777	PGSC0003DMP400048551	PGSC0003DMG400027920	Gene of unknown function
CUST_7340_PI426222305	2.46	0.92	0.37	0.88	0.36	0.62	0.97	1.56	1.50	2.41	PGSC0003DMT400052927	PGSC0003DMP400035689	PGSC0003DMG400020534	Protein ycf2
CUST_7414_PI426222305	4.48	2.06	0.46	5.85	1.31	0.03	0.09	3.39	0.27	9.94	PGSC0003DMT400025776	PGSC0003DMP400017571	PGSC0003DMG400009951	Expansin11	MICRO.13185.C1_553
CUST_7443_PI426222305	1.43	1.32	0.93	1.16	0.82	0.41	0.73	1.79	1.26	3.07	PGSC0003DMT400025895	PGSC0003DMP400017665	PGSC0003DMG400009998	DNA binding protein	cSTA39O4TH_1
CUST_7489_PI426222305	1.77	0.58	0.33	1.53	0.86	0.10	1.23	12.96	0.58	6.07	PGSC0003DMT400009665	PGSC0003DMP400006738	PGSC0003DMG400003773	SAUR family protein	MICRO.16648.C1_590
CUST_7495_PI426222305	1.16	1.51	1.31	1.34	1.15	0.55	0.68	1.23	1.22	2.21	PGSC0003DMT400009608	PGSC0003DMP400006693	PGSC0003DMG400003749	GTP-binding protein hflx	BPLI18K9TH_181
CUST_7501_PI426222305	1.60	1.69	1.06	2.18	1.36	0.07	0.23	3.34	0.46	6.75	PGSC0003DMT400025904	PGSC0003DMP400017673	PGSC0003DMG400010000	Cinnamoyl-CoA reductase	MICRO.12264.C1_6
CUST_7560_PI426222305	1.76	1.38	0.79	1.14	0.65	0.28	0.55	1.94	0.97	3.44	PGSC0003DMT400025889	PGSC0003DMP400017659	PGSC0003DMG400009996	Small heat shock protein	MICRO.3678.C1_590
CUST_7594_PI426222305	1.87	0.98	0.52	0.75	0.40	0.13	1.99	15.45	0.94	7.33	PGSC0003DMT400009621	PGSC0003DMP400006706	PGSC0003DMG400003754	Cytokinin oxidase/dehydrogenase
CUST_7599_PI426222305	1.30	0.65	0.50	1.06	0.82	0.22	1.46	6.71	2.68	12.30	PGSC0003DMT400009575	PGSC0003DMP400006665	PGSC0003DMG400003733	Agglutinin isoform	MICRO.5586.C1_599
CUST_76_PI426222305	1.15	0.72	0.63	1.39	1.21	0.08	1.08	12.77	2.00	23.52	PGSC0003DMT400022188	PGSC0003DMP400015131	PGSC0003DMG400008609	Meprin and TRAF homology domain-containing protein / MATH domain-containing protein
CUST_7604_PI426222305	1.61	1.07	0.67	1.27	0.79	0.18	0.40	2.17	0.75	4.09	PGSC0003DMT400009557	PGSC0003DMP400006652	PGSC0003DMG400003727	Abscisic acid-responsive HVA22 family protein
CUST_7615_PI426222305	1.04	0.76	0.73	1.07	1.02	0.32	1.13	3.53	1.23	3.85	PGSC0003DMT400009619	PGSC0003DMP400006704	PGSC0003DMG400003753	Ubiquitin carrier protein
CUST_763_PI426222305	1.06	0.88	0.82	1.22	1.15	0.62	0.83	1.34	1.26	2.03	PGSC0003DMT400025933	PGSC0003DMP400017699	PGSC0003DMG400010017	Conserved gene of unknown function
CUST_7646_PI426222305	3.04	2.09	0.69	2.36	0.78	0.09	0.24	2.67	0.38	4.26	PGSC0003DMT400025674	PGSC0003DMP400017494	PGSC0003DMG400009913	Conserved gene of unknown function
CUST_7678_PI426222305	1.42	0.60	0.42	1.07	0.76	0.21	1.11	5.38	2.35	11.40	PGSC0003DMT400025867	PGSC0003DMP400017643	PGSC0003DMG400009987	Conserved gene of unknown function
CUST_7681_PI426222305	3.07	2.17	0.71	2.40	0.78	0.03	0.14	5.21	0.26	9.29	PGSC0003DMT400025910	PGSC0003DMP400017679	PGSC0003DMG400010003	B2-type cyclin dependent kinase	MICRO.1498.C1_1152
CUST_771_PI426222305	2.33	1.34	0.58	1.51	0.65	0.04	0.40	10.17	0.50	12.60	PGSC0003DMT400032926	PGSC0003DMP400022403	PGSC0003DMG400012646	Conserved gene of unknown function
CUST_7726_PI426222305	1.05	0.92	0.87	0.83	0.79	0.10	1.26	13.11	1.09	11.37	PGSC0003DMT400009631	PGSC0003DMP400006716	PGSC0003DMG400003759	Auxin-induced protein 5NG4	MICRO.1807.C1_1352
CUST_7753_PI426222305	1.90	1.12	0.59	1.51	0.80	0.18	0.49	2.79	0.85	4.86	PGSC0003DMT400009556	PGSC0003DMP400006651	PGSC0003DMG400003727	Abscisic acid-responsive HVA22 family protein	MICRO.623.C3_1278
CUST_7793_PI426222305	2.95	1.70	0.58	2.00	0.68	0.07	0.25	3.79	0.35	5.21	PGSC0003DMT400025922	PGSC0003DMP400017690	PGSC0003DMG400010009	Bubr1	bf_suspxxxx_0058d11.t3m.scf_207
CUST_7822_PI426222305	1.32	1.15	0.87	1.18	0.90	0.43	0.57	1.33	0.88	2.06	PGSC0003DMT400025897	PGSC0003DMP400017666	PGSC0003DMG400009999	RNA binding protein	bf_arrayxxx_0075g05.t7m.scf_768
CUST_7825_PI426222305	1.66	2.21	1.33	1.72	1.03	0.10	0.31	3.15	0.45	4.54	PGSC0003DMT400009470	PGSC0003DMP400006582	PGSC0003DMG400003691	Phenylcoumaran benzylic ether reductase
CUST_7835_PI426222305	3.44	2.13	0.62	2.43	0.71	0.11	0.27	2.50	0.48	4.32	PGSC0003DMT400025673	PGSC0003DMP400017493	PGSC0003DMG400009913	Conserved gene of unknown function
CUST_7857_PI426222305	2.10	1.38	0.66	0.79	0.38	0.13	2.26	17.20	0.91	6.89	PGSC0003DMT400009622	PGSC0003DMP400006707	PGSC0003DMG400003754	Cytokinin oxidase/dehydrogenase	bf_mxflxxxx_0059a04.t3m.scf_657
CUST_7867_PI426222305	1.11	1.19	1.07	1.18	1.06	0.45	0.78	1.72	1.01	2.24	PGSC0003DMT400025874	PGSC0003DMP400017647	PGSC0003DMG400009990	Protein phosphatase 2c	MICRO.11852.C1_734
CUST_7874_PI426222305	1.31	0.59	0.45	0.89	0.68	0.11	1.32	12.43	2.80	26.41	PGSC0003DMT400009584	PGSC0003DMP400006673	PGSC0003DMG400003738	CBS domain-containing protein
CUST_7886_PI426222305	1.30	0.75	0.57	1.15	0.88	0.33	0.76	2.28	3.29	9.97	PGSC0003DMT400009606	PGSC0003DMP400006691	PGSC0003DMG400003748	Peroxidase	MICRO.18138.C1_593
CUST_794_PI426222305	2.16	1.64	0.76	2.11	0.98	0.03	0.18	6.77	0.31	11.52	PGSC0003DMT400003443	PGSC0003DMP400002449	PGSC0003DMG400001358	Hydroxyproline-rich protein	MICRO.10053.C2_519
CUST_795_PI426222305	1.43	1.47	1.03	1.39	0.97	0.18	0.40	2.19	0.76	4.19	PGSC0003DMT400026193	PGSC0003DMP400017893	PGSC0003DMG400010093	ATP binding protein	MICRO.13449.C1_756
CUST_7985_PI426222305	1.55	1.03	0.66	1.47	0.95	0.13	0.34	2.58	1.16	8.81	PGSC0003DMT400075415	PGSC0003DMP400051074	PGSC0003DMG402029332	Peroxidase 64
CUST_800_PI426222305	0.93	1.39	1.49	1.18	1.27	0.16	0.70	4.30	0.99	6.02	PGSC0003DMT400026200	PGSC0003DMP400017896	PGSC0003DMG400010096	Conserved gene of unknown function	bf_suspxxxx_0055e01.t3m.scf_647
CUST_8006_PI426222305	2.58	2.51	0.97	2.00	0.78	0.01	0.13	10.64	0.17	13.49	PGSC0003DMT400075214	PGSC0003DMP400050938	PGSC0003DMG402029257	Trans-2-enoyl CoA reductase	MICRO.16314.C2_61
CUST_8067_PI426222305	2.99	1.76	0.59	2.45	0.82	0.07	0.16	2.23	0.33	4.50	PGSC0003DMT400075575	PGSC0003DMP400051185	PGSC0003DMG400029392	Serine/threonine-protein kinase
CUST_8077_PI426222305	1.43	1.04	0.73	1.25	0.88	0.05	0.52	11.45	0.96	21.21	PGSC0003DMT400075398	PGSC0003DMP400051059	PGSC0003DMG400029325	PS60 protein	bf_arrayxxx_0088d11.t7m.scf_361
CUST_8081_PI426222305	1.02	0.57	0.56	1.07	1.05	0.19	1.26	6.74	2.48	13.24	PGSC0003DMT400075304	PGSC0003DMP400050988	PGSC0003DMG400029286	Conserved gene of unknown function
CUST_8156_PI426222305	1.72	0.93	0.54	0.72	0.42	0.54	1.04	1.93	1.12	2.08	PGSC0003DMT400075236	PGSC0003DMP400050944	PGSC0003DMG400029264	Anthocyanin acyltransferase	BF_LBCHXXXX_0037E04_T3M.SCF_271
CUST_8165_PI426222305	0.97	1.35	1.40	1.70	1.75	0.31	0.78	2.54	1.10	3.58	PGSC0003DMT400075326	PGSC0003DMP400051006	PGSC0003DMG400029294	Mob1
CUST_8168_PI426222305	1.51	0.94	0.62	1.25	0.83	0.22	0.58	2.61	1.72	7.78	PGSC0003DMT400075413	PGSC0003DMP400051073	PGSC0003DMG401029332	Peroxidase
CUST_8194_PI426222305	4.25	2.66	0.63	2.26	0.53	0.02	0.27	12.04	0.50	22.51	PGSC0003DMT400075227	PGSC0003DMP400050940	PGSC0003DMG400029260	Trans-2-enoyl CoA reductase
CUST_823_PI426222305	1.37	0.94	0.69	1.04	0.76	0.29	0.86	2.98	1.06	3.65	PGSC0003DMT400026061	PGSC0003DMP400017793	PGSC0003DMG400010055	BRASSINOSTEROID INSENSITIVE 1-associated receptor kinase 1
CUST_8236_PI426222305	0.96	1.46	1.53	1.66	1.73	0.30	0.79	2.61	1.09	3.62	PGSC0003DMT400075327	PGSC0003DMP400051007	PGSC0003DMG400029294	Mob1	bf_mxflxxxx_0009g08.t3m.scf_207
CUST_8242_PI426222305	1.27	1.11	0.88	0.91	0.72	0.38	0.66	1.75	1.60	4.22	PGSC0003DMT400075302	PGSC0003DMP400050986	PGSC0003DMG400029285	Anthranilate N-benzoyltransferase protein	STMJG28TV_305
CUST_8257_PI426222305	1.69	2.28	1.34	1.26	0.75	0.19	0.31	1.61	0.81	4.24	PGSC0003DMT400075458	PGSC0003DMP400051104	PGSC0003DMG400029347	Resveratrol/hydroxycinnamic acid O-glucosyltransferase	MICRO.14826.C1_1503
CUST_8261_PI426222305	1.07	1.49	1.40	1.24	1.17	0.33	0.85	2.55	0.87	2.62	PGSC0003DMT400075504	PGSC0003DMP400051131	PGSC0003DMG400029360	Inosine-uridine preferring nucleoside hydrolase family protein
CUST_8266_PI426222305	3.26	2.40	0.74	2.06	0.63	0.05	0.26	4.84	0.38	6.92	PGSC0003DMT400075475	PGSC0003DMP400051117	PGSC0003DMG401029354	Trans-2-enoyl CoA reductase	BF_TUBSXXXX_0015B03_T3M.SCF_200
CUST_8270_PI426222305	0.98	1.65	1.68	0.95	0.97	0.11	1.74	15.16	2.65	23.09	PGSC0003DMT400075427	PGSC0003DMP400051083	PGSC0003DMG400029339	ARF domain class transcription factor
CUST_8271_PI426222305	2.56	1.81	0.71	2.41	0.94	0.05	0.16	3.27	0.25	5.06	PGSC0003DMT400075576	PGSC0003DMP400051186	PGSC0003DMG400029392	Serine/threonine-protein kinase	MICRO.2261.C1_1047
CUST_8272_PI426222305	0.87	1.52	1.74	1.48	1.70	0.38	0.90	2.35	1.25	3.26	PGSC0003DMT400075441	PGSC0003DMP400051092	PGSC0003DMG401029345	Isoform 2 of TMV resistance protein N	MICRO.2111.C1_434
CUST_8300_PI426222305	0.81	1.22	1.51	1.29	1.60	0.11	1.17	10.79	1.14	10.54	PGSC0003DMT400075600	PGSC0003DMP400051206	PGSC0003DMG400029400	Cysteine protease 14
CUST_8338_PI426222305	2.59	2.53	0.98	2.18	0.84	0.01	0.16	11.79	0.23	16.88	PGSC0003DMT400075213	PGSC0003DMP400050937	PGSC0003DMG401029257	Trans-2-enoyl-CoA reductase, mitochondrial
CUST_8374_PI426222305	2.79	3.87	1.39	2.34	0.84	0.01	0.08	7.44	0.15	12.96	PGSC0003DMT400075234	PGSC0003DMP400050943	PGSC0003DMG400029263	Anthocyanin acyltransferase
CUST_8375_PI426222305	2.31	3.37	1.46	2.24	0.97	0.01	0.06	4.81	0.12	9.38	PGSC0003DMT400075209	PGSC0003DMP400050935	PGSC0003DMG400029256	Anthocyanin acyltransferase
CUST_8406_PI426222305	2.55	1.88	0.74	2.70	1.06	0.06	0.22	3.79	0.41	7.17	PGSC0003DMT400075567	PGSC0003DMP400051177	PGSC0003DMG400029387	Gene of unknown function	MICRO.14358.C1_856
CUST_8539_PI426222305	2.15	1.69	0.79	1.18	0.55	0.37	0.72	1.93	0.90	2.42	PGSC0003DMT400027661	PGSC0003DMP400018850	PGSC0003DMG400010665	Serine/threonine-protein kinase cdk9	MICRO.15352.C1_634
CUST_8882_PI426222305	1.67	1.04	0.62	1.43	0.86	0.24	0.63	2.56	0.78	3.21	PGSC0003DMT400058096	PGSC0003DMP400039099	PGSC0003DMG400022551	Gene of unknown function
CUST_8918_PI426222305	0.33	1.15	3.52	1.04	3.17	0.03	1.28	40.36	1.98	62.53	PGSC0003DMT400012995	PGSC0003DMP400009021	PGSC0003DMG400005062	Peroxidase	MICRO.9113.C1_1216
CUST_8942_PI426222305	1.52	0.82	0.54	1.42	0.93	0.17	0.27	1.60	1.70	10.21	PGSC0003DMT400058061	PGSC0003DMP400039079	PGSC0003DMG400022541	Peroxidase 72
CUST_8997_PI426222305	1.22	0.60	0.49	1.28	1.05	0.17	0.91	5.42	1.81	10.81	PGSC0003DMT400013020	PGSC0003DMP400009035	PGSC0003DMG400005073	Signal transducer
CUST_9005_PI426222305	2.41	1.19	0.49	1.37	0.57	0.13	0.66	5.11	0.95	7.30	PGSC0003DMT400058187	PGSC0003DMP400039149	PGSC0003DMG400022589	Ocs element-binding factor
CUST_9070_PI426222305	1.23	1.96	1.59	1.33	1.08	0.13	1.00	7.62	0.63	4.77	PGSC0003DMT400012913	PGSC0003DMP400008969	PGSC0003DMG400005033	Conserved gene of unknown function	SDBN003N13u.scf_97
CUST_9178_PI426222305	3.45	1.30	0.38	1.44	0.42	0.16	0.52	3.30	0.75	4.78	PGSC0003DMT400023727	PGSC0003DMP400016183	PGSC0003DMG400009178	Pectinesterase
CUST_918_PI426222305	2.18	1.31	0.60	1.41	0.65	0.04	0.34	9.27	0.49	13.52	PGSC0003DMT400032927	PGSC0003DMP400022404	PGSC0003DMG400012646	Conserved gene of unknown function
CUST_9224_PI426222305	1.00	1.84	1.85	0.91	0.92	0.47	0.50	1.08	2.85	6.09	PGSC0003DMT400036428	PGSC0003DMP400024701	PGSC0003DMG400014027	Germin	MICRO.10539.C1_760
CUST_9243_PI426222305	1.30	1.82	1.41	1.48	1.14	0.24	0.65	2.72	0.85	3.58	PGSC0003DMT400023654	PGSC0003DMP400016131	PGSC0003DMG400009153	GDP-fucose protein-O-fucosyltransferase 2
CUST_9276_PI426222305	1.66	1.23	0.74	1.52	0.91	0.12	0.32	2.71	0.54	4.57	PGSC0003DMT400006391	PGSC0003DMP400004417	PGSC0003DMG400002497	ATP binding protein
CUST_9287_PI426222305	1.03	1.24	1.21	0.58	0.57	0.05	1.54	30.72	3.24	64.51	PGSC0003DMT400006743	PGSC0003DMP400004685	PGSC0003DMG400002619	Endo-1,4-beta-D-glucanase
CUST_931_PI426222305	1.43	0.99	0.69	1.14	0.79	0.30	0.89	3.00	1.06	3.58	PGSC0003DMT400026062	PGSC0003DMP400017794	PGSC0003DMG400010055	Receptor protein kinase	MICRO.16440.C1_698
CUST_9340_PI426222305	2.48	0.74	0.30	0.65	0.26	0.34	1.19	3.50	1.24	3.65	PGSC0003DMT400006622	PGSC0003DMP400004597	PGSC0003DMG400002576	Glycylpeptide N-tetradecanoyltransferase	MICRO.2296.C1_642
CUST_9341_PI426222305	1.06	1.23	1.16	1.23	1.16	0.52	0.64	1.24	1.03	2.01	PGSC0003DMT400058946	PGSC0003DMP400039712	PGSC0003DMG400022899	ATEXO70D1	MICRO.13955.C1_922
CUST_9362_PI426222305	1.15	1.72	1.50	1.41	1.23	0.35	0.61	1.75	0.81	2.31	PGSC0003DMT400023612	PGSC0003DMP400016096	PGSC0003DMG400009142	Callus-expressing factor
CUST_9363_PI426222305	1.78	1.42	0.80	1.70	0.95	0.15	0.38	2.60	0.58	3.96	PGSC0003DMT400006390	PGSC0003DMP400004416	PGSC0003DMG400002497	ATP binding protein	cSTB12F6TH_527
CUST_9400_PI426222305	1.20	0.96	0.80	1.10	0.91	0.51	0.94	1.84	2.24	4.37	PGSC0003DMT400006502	PGSC0003DMP400004500	PGSC0003DMG401002538	Conserved gene of unknown function	BF_LBCHXXXX_0053D07_T3M.SCF_314
CUST_9418_PI426222305	2.17	1.07	0.49	1.50	0.69	0.15	0.23	1.48	0.78	5.03	PGSC0003DMT400006376	PGSC0003DMP400004403	PGSC0003DMG400002492	Calmodulin binding protein
CUST_9438_PI426222305	1.51	1.13	0.75	1.93	1.28	0.14	0.90	6.65	0.73	5.40	PGSC0003DMT400006829	PGSC0003DMP400004747	PGSC0003DMG400002652	Conserved gene of unknown function
CUST_9443_PI426222305	1.11	1.10	0.99	1.03	0.93	0.24	0.69	2.90	1.12	4.74	PGSC0003DMT400023608	PGSC0003DMP400016092	PGSC0003DMG400009141	Subtilisin serine protease	MICRO.2478.C1_1111
CUST_9459_PI426222305	2.69	2.19	0.81	3.80	1.41	0.08	0.18	2.18	0.42	5.11	PGSC0003DMT400006497	PGSC0003DMP400004497	PGSC0003DMG400002535	UPF0497 membrane protein 14	MICRO.8672.C2_676
CUST_9531_PI426222305	1.29	1.52	1.18	1.38	1.07	0.13	0.44	3.43	0.71	5.57	PGSC0003DMT400023615	PGSC0003DMP400016099	PGSC0003DMG400009142	Callus-expressing factor	BF_CSCHXXXX_0002H01.T3M.SCF_746
CUST_9538_PI426222305	0.59	1.94	3.28	2.32	3.92	0.25	0.79	3.15	1.55	6.17	PGSC0003DMT400006457	PGSC0003DMP400004462	PGSC0003DMG400002518	Conserved gene of unknown function
CUST_9591_PI426222305	0.30	1.36	4.59	1.79	6.03	0.18	0.68	3.76	1.37	7.55	PGSC0003DMT400006458	PGSC0003DMP400004463	PGSC0003DMG400002518	Conserved gene of unknown function	BF_LBCHXXXX_0014F07_T3M.SCF_228
CUST_9595_PI426222305	1.92	1.32	0.69	1.08	0.56	0.07	0.74	10.80	0.87	12.76	PGSC0003DMT400023715	PGSC0003DMP400016175	PGSC0003DMG400009174	SAUR family protein	bf_arrayxxx_0033e09.t3m.scf_111
CUST_9598_PI426222305	1.07	1.35	1.27	0.96	0.90	0.53	0.55	1.05	1.07	2.02	PGSC0003DMT400006760	PGSC0003DMP400004693	PGSC0003DMG402002623	Harpin-induced protein	MICRO.6880.C2_1303
CUST_962_PI426222305	1.17	0.72	0.61	1.16	0.99	0.29	1.06	3.67	2.09	7.22	PGSC0003DMT400052263	PGSC0003DMP400035231	PGSC0003DMG400020279	Conserved gene of unknown function	099B09AF.esd_571
CUST_977_PI426222305	2.80	2.28	0.81	3.06	1.09	0.07	0.15	2.22	0.23	3.52	PGSC0003DMT400003642	PGSC0003DMP400002601	PGSC0003DMG400001437	Blue (Type 1) copper domain	bf_mxflxxxx_0056b08.t3m.scf_103
CUST_9781_PI426222305	1.22	1.06	0.87	0.92	0.76	0.30	0.85	2.82	1.81	6.04	PGSC0003DMT400038520	PGSC0003DMP400026178	PGSC0003DMG400014869	Formin homology protein	BF_TUBSXXXX_0001E10_T3M.SCF_623
CUST_9819_PI426222305	1.07	0.99	0.92	1.04	0.97	0.29	0.80	2.80	1.82	6.38	PGSC0003DMT400038519	PGSC0003DMP400026177	PGSC0003DMG400014869	Formin 6	MICRO.16533.C1_565
CUST_9829_PI426222305	1.74	1.09	0.63	1.08	0.62	0.16	0.80	4.96	1.47	9.13	PGSC0003DMT400038514	PGSC0003DMP400026173	PGSC0003DMG400014867	Peroxidase	MICRO.9962.C1_1231
CUST_990_PI426222305	0.74	1.61	2.17	1.03	1.39	0.51	0.77	1.51	1.96	3.84	PGSC0003DMT400003319	PGSC0003DMP400002355	PGSC0003DMG400001313	UPA19
CUST_9974_PI426222305	1.43	1.37	0.96	1.57	1.10	0.34	0.50	1.47	0.74	2.18	PGSC0003DMT400074978	PGSC0003DMP400050778	PGSC0003DMG400029164	Hydroxyproline-rich glycoprotein family protein	MICRO.8604.C1_748
Supplemental Dataset 1. List of genes that are associated with the four k?means clusters shown in Fig.?S2. Values presented are normalised values in relation to the WT control. Default parameters (100 iterations, Pearson measure as similarity correlation) were used to generate cluster sets from the normalised ?2.0 fold, P?0.05 gene list.
Cluster 2
Name ()*	OE_WT	OE_9	OE_9	OE_10	OE_10	RNAi_WT	RNAi_1	RNAi_1	RNAi_11	RNAi_11
Systematic	Normalized	Normalized	Fold change	Normalized	Fold change	Normalized	Normalized	Fold change	Normalized	Fold change	gene ID	transcript ID	peptide ID	UniRef based putative functional annotation	Systematic POCI
CUST_40701_PI426222305	1.13	0.76	0.68	0.78	0.69	1.02	82.39	81.12	2914.91	2870.23	PGSC0003DMG400020703	PGSC0003DMT400053355	PGSC0003DMP400035992	Antifungal protein	MICRO.3047.C2_110
CUST_49914_PI426222305	0.67	0.75	1.12	0.45	0.67	0.18	235.96	1308.49	500.74	2776.83	PGSC0003DMG400024205	PGSC0003DMT400062188	PGSC0003DMP400041851	Pit1 protein	MICRO.14228.C1_269
CUST_7406_PI426222305	0.59	0.80	1.34	0.55	0.93	0.07	92.74	1250.72	204.12	2752.68	PGSC0003DMG400003737	PGSC0003DMT400009582	PGSC0003DMP400006671	RAD 6
CUST_4646_PI426222305	0.07	2.06	29.19	0.53	7.47	0.06	42.96	764.39	60.91	1083.98	PGSC0003DMG400008056	PGSC0003DMT400020822	PGSC0003DMP400014180	Gene of unknown function
CUST_7664_PI426222305	0.65	0.89	1.37	0.52	0.80	0.34	94.51	280.71	287.08	852.66	PGSC0003DMG400003737	PGSC0003DMT400009583	PGSC0003DMP400006672	Myb family transcription factor	cSTB25O22TH_144
CUST_35806_PI426222305	1.19	0.81	0.67	0.40	0.34	0.02	11.79	618.87	13.58	713.04	PGSC0003DMG400018254	PGSC0003DMT400046995	PGSC0003DMP400031800	Germin 3
CUST_19714_PI426222305	0.79	1.00	1.26	0.29	0.36	0.02	7.40	407.11	12.31	676.87	PGSC0003DMG400013096	PGSC0003DMT400034084	PGSC0003DMP400023185	Germin 12
CUST_19778_PI426222305	0.56	1.21	2.15	0.26	0.46	0.03	8.04	284.67	13.52	478.37	PGSC0003DMG400013099	PGSC0003DMT400034092	PGSC0003DMP400023193	Conserved gene of unknown function
CUST_19902_PI426222305	0.63	1.22	1.93	0.25	0.40	0.03	7.92	283.72	13.11	469.88	PGSC0003DMG400013099	PGSC0003DMT400034094	PGSC0003DMP400023195	Conserved gene of unknown function	MICRO.227.C1_520
CUST_19798_PI426222305	0.59	1.23	2.10	0.24	0.42	0.03	8.09	246.10	13.87	422.09	PGSC0003DMG400013099	PGSC0003DMT400034098	PGSC0003DMP400023199	Conserved gene of unknown function
CUST_18058_PI426222305	0.69	0.33	0.48	1.04	1.50	0.17	24.84	144.52	71.85	418.03	PGSC0003DMG402012433	PGSC0003DMT400032374	PGSC0003DMP400021991	Gene of unknown function	STMJN30TV_318
CUST_19846_PI426222305	0.49	1.19	2.41	0.23	0.47	0.03	7.21	236.33	12.01	393.34	PGSC0003DMG400013099	PGSC0003DMT400034099	PGSC0003DMP400023200	Germin 12
CUST_36386_PI426222305	0.51	1.57	3.09	0.80	1.58	0.50	149.23	299.36	191.60	384.37	PGSC0003DMG400031127	PGSC0003DMT400079927	PGSC0003DMP400054224	Non-specific lipid-transfer protein
CUST_19821_PI426222305	0.61	0.38	0.63	0.35	0.57	0.13	8.98	70.26	49.00	383.36	PGSC0003DMG400020709	PGSC0003DMT400053377	PGSC0003DMP400036007	Germin 12	MICRO.8382.C10_680
CUST_19852_PI426222305	5.75	0.86	0.15	0.70	0.12	0.16	58.39	364.35	61.30	382.50	PGSC0003DMG400020723	PGSC0003DMT400053422	PGSC0003DMP400036047	Germin 4	bf_ivrootxx_0064a04.t3m.scf_432
CUST_19689_PI426222305	0.55	1.11	2.02	0.26	0.47	0.03	7.11	219.51	11.96	369.21	PGSC0003DMG400013099	PGSC0003DMT400034093	PGSC0003DMP400023194	Germin 12
CUST_37334_PI426222305	0.89	0.77	0.87	0.74	0.83	0.26	22.35	87.07	87.82	342.15	PGSC0003DMG400011381	PGSC0003DMT400029597	PGSC0003DMP400020155	Glutaredoxin family protein
CUST_16128_PI426222305	0.89	0.84	0.95	0.35	0.40	0.03	10.28	334.26	10.08	327.80	PGSC0003DMG400015510	PGSC0003DMT400040093	PGSC0003DMP400027184	Conserved gene of unknown function
CUST_36371_PI426222305	0.64	1.51	2.38	0.83	1.30	0.68	148.93	218.61	216.73	318.12	PGSC0003DMG400031127	PGSC0003DMT400079929	PGSC0003DMP400054226	Non-specific lipid-transfer protein	MICRO.8846.C2_547
CUST_5203_PI426222305	0.35	0.61	1.74	0.60	1.70	0.69	85.24	123.32	199.73	288.95	PGSC0003DMG400003601	PGSC0003DMT400009277	PGSC0003DMP400006433	Transcription factor	bf_mxlfxxxx_0050c09.t3m.scf_268
CUST_19729_PI426222305	0.94	0.81	0.86	0.28	0.30	0.04	11.44	268.84	10.70	251.38	PGSC0003DMG400013099	PGSC0003DMT400034100	PGSC0003DMP400023201	Conserved gene of unknown function	MICRO.8382.C2_728
CUST_13936_PI426222305	0.31	1.74	5.53	0.10	0.31	0.12	4.63	38.90	28.44	239.00	PGSC0003DMG400002028	PGSC0003DMT400005135	PGSC0003DMP400003635	Cytoplasmic small heat shock protein class I	MICRO.5426.C4_487
CUST_33300_PI426222305	2.10	0.06	0.03	0.09	0.04	0.09	3.71	41.67	20.86	234.28	PGSC0003DMG400006956	PGSC0003DMT400017914	PGSC0003DMP400012321	Carbonic anhydrase	cSTB26O9TH_235
CUST_47198_PI426222305	0.77	0.95	1.24	0.97	1.27	0.05	7.11	145.50	11.43	233.81	PGSC0003DMG400006681	PGSC0003DMT400017120	PGSC0003DMP400011816	Cationic peroxidase 1
CUST_19933_PI426222305	1.03	0.80	0.78	0.24	0.23	0.03	4.85	147.85	7.66	233.59	PGSC0003DMG400013099	PGSC0003DMT400034097	PGSC0003DMP400023198	Germin 4	MICRO.8382.C8_342
CUST_40669_PI426222305	0.24	2.03	8.33	0.16	0.67	0.11	22.84	199.97	26.55	232.48	PGSC0003DMG400015054	PGSC0003DMT400038925	PGSC0003DMP400026451	Dehydration-responsive protein RD22
CUST_33248_PI426222305	2.06	0.07	0.03	0.08	0.04	0.09	3.50	39.14	19.88	222.43	PGSC0003DMG400006956	PGSC0003DMT400017915	PGSC0003DMP400012322	Carbonic anhydrase
CUST_35709_PI426222305	0.74	1.07	1.45	0.27	0.36	0.05	6.67	133.55	10.97	219.43	PGSC0003DMG400018212	PGSC0003DMT400046879	PGSC0003DMP400031720	Germin E protein
CUST_13895_PI426222305	0.37	1.68	4.49	0.07	0.17	0.13	4.46	34.11	27.97	213.76	PGSC0003DMG400002027	PGSC0003DMT400005134	PGSC0003DMP400003634	Cytoplasmic small heat shock protein class I
CUST_19710_PI426222305	2.70	0.41	0.15	0.28	0.10	0.21	20.54	98.17	43.12	206.11	PGSC0003DMG400020725	PGSC0003DMT400053424	PGSC0003DMP400036049	Germin 3
CUST_27054_PI426222305	0.07	2.04	30.22	1.47	21.77	0.02	10.47	501.09	4.04	193.14	PGSC0003DMG400010134	PGSC0003DMT400026265	PGSC0003DMP400017939	Cysteine protease inhibitor 1	ACDA04095F03.T3m.scf_346
CUST_31269_PI426222305	0.57	0.90	1.59	0.61	1.08	0.12	11.75	96.26	23.02	188.53	PGSC0003DMG400027819	PGSC0003DMT400071510	PGSC0003DMP400048384	Aquaporin NIP1.1
CUST_51083_PI426222305	0.45	1.22	2.71	0.91	2.03	0.39	36.14	93.63	70.54	182.76	PGSC0003DMG400011948	PGSC0003DMT400031195	PGSC0003DMP400021162	Cationic peroxidase 1	MICRO.8335.C2_942
CUST_40671_PI426222305	0.21	1.88	8.83	0.17	0.81	0.13	19.56	146.82	23.06	173.10	PGSC0003DMG400015054	PGSC0003DMT400038926	PGSC0003DMP400026452	BURP domain-containing protein	MICRO.8652.C3_1050
CUST_49026_PI426222305	0.70	1.02	1.46	0.42	0.61	0.45	19.13	42.64	77.14	171.97	PGSC0003DMG400008487	PGSC0003DMT400021868	PGSC0003DMP400014891	Major latex	cSTS23I2TH_427
CUST_27205_PI426222305	0.32	1.18	3.69	0.82	2.57	0.08	8.79	105.93	13.93	167.82	PGSC0003DMG400019091	PGSC0003DMT400049122	PGSC0003DMP400033185	Beta-mannosidase
CUST_27243_PI426222305	0.30	1.22	4.05	0.80	2.65	0.09	9.22	102.11	14.96	165.56	PGSC0003DMG400019091	PGSC0003DMT400049123	PGSC0003DMP400033186	Beta-mannosidase
CUST_47196_PI426222305	0.68	0.92	1.36	0.90	1.32	0.06	5.49	94.07	9.15	156.65	PGSC0003DMG400006679	PGSC0003DMT400017114	PGSC0003DMP400011814	Peroxidase 2
CUST_51206_PI426222305	0.62	1.33	2.16	1.42	2.31	0.76	273.49	361.14	117.25	154.82	PGSC0003DMG400023220	PGSC0003DMT400059722	PGSC0003DMP400040180	Gamma-gliadin
CUST_28857_PI426222305	1.62	0.36	0.22	0.08	0.05	0.06	7.54	132.36	8.69	152.43	PGSC0003DMG400007641	PGSC0003DMT400019773	PGSC0003DMP400013521	Cytochrome P450 monooxygenase CYP736B
CUST_49031_PI426222305	0.80	0.93	1.17	0.47	0.59	0.05	2.12	46.37	6.97	152.33	PGSC0003DMG400008487	PGSC0003DMT400021870	PGSC0003DMP400014893	Major latex
CUST_24554_PI426222305	0.22	1.31	6.09	0.54	2.49	0.25	76.64	300.56	37.74	148.00	PGSC0003DMG400021195	PGSC0003DMT400054615	PGSC0003DMP400036745	UPF0497 membrane protein 15	MICRO.8857.C1_456
CUST_51204_PI426222305	0.25	0.75	2.96	0.79	3.10	0.42	143.13	337.87	58.05	137.03	PGSC0003DMG400023217	PGSC0003DMT400059717	PGSC0003DMP400040178	Gamma-gliadin	BF_TUBSXXXX_0055G10_T3M.SCF_304
CUST_40679_PI426222305	0.25	1.61	6.46	0.21	0.83	0.12	14.86	124.64	15.56	130.50	PGSC0003DMG400015052	PGSC0003DMT400038919	PGSC0003DMP400026447	Dehydration-responsive protein RD22	MICRO.8652.C2_1028
CUST_17579_PI426222305	0.31	0.67	2.15	1.26	4.08	0.09	28.06	327.23	11.16	130.18	PGSC0003DMG400031731	PGSC0003DMT400081183	PGSC0003DMP400054927	Feruloyl transferase	MICRO.8800.C1_1317
CUST_14842_PI426222305	0.14	2.19	15.99	0.61	4.48	0.09	10.70	120.14	11.47	128.78	PGSC0003DMG401025689	PGSC0003DMT400065996	PGSC0003DMP400044499	Conserved gene of unknown function
CUST_14540_PI426222305	0.55	0.92	1.69	1.11	2.04	0.04	5.09	114.95	5.65	127.54	PGSC0003DMG400025834	PGSC0003DMT400066480	PGSC0003DMP400044816	Amino acid transporter
CUST_10303_PI426222305	1.38	0.66	0.48	0.91	0.66	0.10	3.13	30.17	13.11	126.42	PGSC0003DMG400011229	PGSC0003DMT400029197	PGSC0003DMP400019869	Gene of unknown function
CUST_44812_PI426222305	0.10	2.07	21.57	0.50	5.26	0.08	7.21	88.87	10.02	123.44	PGSC0003DMG400034574	PGSC0003DMT400085003	PGSC0003DMP400056678	Conserved gene of unknown function
CUST_22654_PI426222305	0.53	1.07	2.02	1.13	2.13	0.67	227.84	342.58	81.35	122.31	PGSC0003DMG400030349	PGSC0003DMT400078030	PGSC0003DMP400052827	CYP86A33 fatty acid omega-hydroxylase	bf_arrayxxx_0046f09.t7m.scf_611
CUST_17416_PI426222305	0.41	0.74	1.80	1.31	3.18	0.10	31.27	300.70	12.41	119.29	PGSC0003DMG400031731	PGSC0003DMT400081182	PGSC0003DMP400054926	Feruloyl transferase
CUST_49866_PI426222305	0.44	1.07	2.41	1.25	2.80	0.11	4.31	40.71	11.99	113.27	PGSC0003DMG400005108	PGSC0003DMT400013090	PGSC0003DMP400009079	Conserved gene of unknown function	MICRO.16957.C1_628
CUST_52543_PI426222305	0.14	2.06	15.19	0.60	4.44	0.09	8.38	97.20	9.51	110.28	PGSC0003DMG400029239	PGSC0003DMT400075158	PGSC0003DMP400050907	Conserved gene of unknown function	MICRO.11830.C1_902
CUST_22595_PI426222305	0.46	0.82	1.78	1.12	2.44	0.11	23.98	224.81	11.73	109.98	PGSC0003DMG400030376	PGSC0003DMT400078104	PGSC0003DMP400052878	Laccase	BF_LBCHXXXX_0029A02_T3M.SCF_195
CUST_52616_PI426222305	0.19	2.37	12.18	0.09	0.47	0.69	7.54	10.97	73.42	106.87	PGSC0003DMG400013227	PGSC0003DMT400034395	PGSC0003DMP400023388	Osmotin	bf_mxlfxxxx_0056b11.t3m.scf_604
CUST_40689_PI426222305	0.82	0.82	0.99	0.93	1.13	1.02	3.42	3.36	107.98	106.30	PGSC0003DMG400020698	PGSC0003DMT400053340	PGSC0003DMP400035979	Class I chitinase
CUST_38378_PI426222305	0.90	1.16	1.29	0.50	0.56	0.05	13.17	275.34	4.83	100.98	PGSC0003DMG400008546	PGSC0003DMT400022042	PGSC0003DMP400015010	Miraculin	BF_CSCHXXXX_0005E08.T3M.SCF_485
CUST_14526_PI426222305	0.50	1.13	2.26	0.94	1.88	0.40	82.26	205.58	37.99	94.94	PGSC0003DMG400025837	PGSC0003DMT400066488	PGSC0003DMP400044821	Permease 1
CUST_37885_PI426222305	0.09	1.68	18.58	0.55	6.05	0.06	25.19	392.83	5.79	90.24	PGSC0003DMG400002234	PGSC0003DMT400005706	PGSC0003DMP400003985	Dad1/CCD8
CUST_7680_PI426222305	0.86	0.76	0.88	0.87	1.01	1.04	73.22	70.39	92.78	89.20	PGSC0003DMG400003743	PGSC0003DMT400009594	PGSC0003DMP400006681	Jasmonate O-methyltransferase
CUST_31811_PI426222305	1.24	0.44	0.36	0.22	0.18	0.03	2.55	85.25	2.64	87.95	PGSC0003DMG400020607	PGSC0003DMT400053120	PGSC0003DMP400035815	Abscisic acid receptor PYL4
CUST_14920_PI426222305	0.08	0.60	7.12	0.67	7.94	0.19	49.24	254.66	16.94	87.60	PGSC0003DMG400022131	PGSC0003DMT400056910	PGSC0003DMP400038257	Lipid binding protein	MICRO.7347.C1_708
CUST_14541_PI426222305	0.39	0.91	2.33	0.34	0.87	0.52	25.57	49.19	44.31	85.26	PGSC0003DMG400025765	PGSC0003DMT400066209	PGSC0003DMP400044631	NtPRp27
CUST_3551_PI426222305	1.04	0.77	0.74	0.30	0.29	0.12	2.52	21.33	9.38	79.41	PGSC0003DMG400024978	PGSC0003DMT400064290	PGSC0003DMP400043351	Indole-3-acetic acid-amido synthetase GH3.3	BF_LBCHXXXX_0001B04_T3M.SCF_147
CUST_27145_PI426222305	1.00	0.69	0.69	0.84	0.84	0.98	218.86	223.24	77.57	79.13	PGSC0003DMG400010128	PGSC0003DMT400026257	PGSC0003DMP400017933	Serine protease inhibitor 7	ACDA04062C06.T3m.scf_282
CUST_16292_PI426222305	0.25	0.78	3.11	0.88	3.51	0.40	114.87	286.50	31.60	78.82	PGSC0003DMG400023578	PGSC0003DMT400060617	PGSC0003DMP400040806	Conserved gene of unknown function	MICRO.9393.C1_464
CUST_14427_PI426222305	0.77	0.80	1.04	0.86	1.12	0.94	159.02	168.96	73.63	78.23	PGSC0003DMG400025837	PGSC0003DMT400066490	PGSC0003DMP400044823	Nucleobase ascorbate transporter
CUST_14166_PI426222305	0.44	0.11	0.24	0.17	0.38	1.81	54.06	29.82	140.09	77.28	PGSC0003DMG400023365	PGSC0003DMT400060057	PGSC0003DMP400040404	Flowering locus T protein
CUST_22252_PI426222305	0.90	0.48	0.53	0.44	0.49	1.06	15.50	14.64	81.37	76.85	PGSC0003DMG400018526	PGSC0003DMT400047663	PGSC0003DMP400032282	Conserved gene of unknown function
CUST_36128_PI426222305	0.93	1.97	2.11	0.56	0.60	0.31	3.79	12.30	22.81	74.07	PGSC0003DMG400003040	PGSC0003DMT400007865	PGSC0003DMP400005463	Osmotin	cSTA20K21TH_16
CUST_43767_PI426222305	0.60	0.73	1.22	0.55	0.92	0.14	3.33	22.99	10.21	70.50	PGSC0003DMG400015548	PGSC0003DMT400040186	PGSC0003DMP400027255	Peroxidase 15	bf_suspxxxx_0051e10.t3m.scf_623
CUST_13220_PI426222305	0.91	0.73	0.81	0.83	0.91	0.07	2.46	37.32	4.63	70.12	PGSC0003DMG400043070	PGSC0003DMT400093499	PGSC0003DMP400065174	Gene of unknown function
CUST_10276_PI426222305	0.82	0.97	1.17	1.01	1.22	0.99	4.04	4.07	69.19	69.60	PGSC0003DMG400011185	PGSC0003DMT400029066	PGSC0003DMP400019774	Low-molecular-weight cysteine-rich protein LCR78
CUST_50217_PI426222305	0.22	1.95	9.05	0.49	2.30	0.43	29.36	67.91	29.60	68.46	PGSC0003DMG400031199	PGSC0003DMT400080139	PGSC0003DMP400054362	Cytochrome P450	bf_ivrootxx_0018b01.t3m.scf_221
CUST_17768_PI426222305	0.80	1.33	1.66	0.78	0.97	1.01	16.27	16.15	66.06	65.59	PGSC0003DMG400026022	PGSC0003DMT400066947	PGSC0003DMP400045146	Beta expansin 1	MICRO.14902.C1_810
CUST_10290_PI426222305	1.08	0.71	0.66	0.81	0.75	1.02	5.93	5.83	64.95	63.89	PGSC0003DMG400011185	PGSC0003DMT400029068	PGSC0003DMP400019776	Low-molecular-weight cysteine-rich protein LCR78
CUST_10226_PI426222305	1.00	0.72	0.72	0.79	0.78	1.02	6.88	6.74	62.88	61.64	PGSC0003DMG400011185	PGSC0003DMT400029067	PGSC0003DMP400019775	Low-molecular-weight cysteine-rich protein LCR78
CUST_37285_PI426222305	0.79	0.87	1.10	0.96	1.21	0.99	8.56	8.62	61.26	61.64	PGSC0003DMG400011357	PGSC0003DMT400029525	PGSC0003DMP400020101	Glutaredoxin family protein
CUST_40723_PI426222305	0.83	0.72	0.86	0.79	0.95	1.04	5.48	5.28	61.71	59.44	PGSC0003DMG400020689	PGSC0003DMT400053310	PGSC0003DMP400035966	Antifungal protein	STMDL26TV_180
CUST_49013_PI426222305	0.40	1.56	3.90	0.21	0.53	0.25	3.98	16.12	14.12	57.17	PGSC0003DMG400008486	PGSC0003DMT400021867	PGSC0003DMP400014890	Major latex	MICRO.8046.C1_1254
CUST_44668_PI426222305	0.97	0.70	0.73	0.79	0.81	0.08	2.21	27.13	4.36	53.37	PGSC0003DMG400016947	PGSC0003DMT400043642	PGSC0003DMP400029612	Gene of unknown function
CUST_47695_PI426222305	1.85	0.18	0.10	1.31	0.71	0.28	0.49	1.76	14.82	53.35	PGSC0003DMG402023844	PGSC0003DMT400061256	PGSC0003DMP400041240	Fatty acid desaturase
CUST_42559_PI426222305	1.37	0.67	0.49	0.68	0.49	0.30	3.23	10.73	14.78	49.16	PGSC0003DMG400010359	PGSC0003DMT400026840	PGSC0003DMP400018300	Phloem protein 2	MICRO.12188.C1_10
CUST_31724_PI426222305	0.30	1.13	3.73	0.55	1.81	0.42	9.62	22.66	19.85	46.76	PGSC0003DMG400032511	PGSC0003DMT400082389	PGSC0003DMP400055553	UDP-glucosyltransferase
CUST_6840_PI426222305	1.10	0.66	0.60	0.83	0.75	0.15	6.59	45.30	6.72	46.23	PGSC0003DMG400016967	PGSC0003DMT400043688	PGSC0003DMP400029642	Conserved gene of unknown function	MICRO.4376.C1_1335
CUST_12329_PI426222305	0.54	0.82	1.52	1.26	2.35	0.07	6.09	82.41	3.40	45.96	PGSC0003DMG402024737	PGSC0003DMT400063639	PGSC0003DMP400042847	Alpha-L-fucosidase 2
CUST_19921_PI426222305	0.68	0.97	1.43	0.40	0.58	0.15	8.98	59.02	6.58	43.30	PGSC0003DMG400020724	PGSC0003DMT400053423	PGSC0003DMP400036048	Conserved gene of unknown function	bf_arrayxxx_0005d02.t3m.scf_505
CUST_22085_PI426222305	0.31	0.46	1.47	1.36	4.31	0.47	35.80	75.86	20.24	42.89	PGSC0003DMG400016267	PGSC0003DMT400041938	PGSC0003DMP400028420	Lipid binding protein	MICRO.8740.C1_533
CUST_51700_PI426222305	0.93	1.20	1.29	0.32	0.34	0.27	2.61	9.64	11.52	42.62	PGSC0003DMG400008796	PGSC0003DMT400022684	PGSC0003DMP400015454	Basic 30 kDa endochitinase	MICRO.556.C1_1068
CUST_44045_PI426222305	0.70	1.39	2.00	0.57	0.81	0.22	3.41	15.50	9.35	42.50	PGSC0003DMG400021803	PGSC0003DMT400056122	PGSC0003DMP400037770	Indole-3-acetic acid-amido synthetase GH3.6
CUST_31775_PI426222305	0.15	0.94	6.27	1.15	7.67	0.15	12.63	83.18	6.42	42.28	PGSC0003DMG400009464	PGSC0003DMT400024477	PGSC0003DMP400016733	Gene of unknown function	MICRO.8310.C1_671
CUST_31752_PI426222305	0.35	1.16	3.36	0.39	1.12	0.47	10.33	22.21	19.55	42.05	PGSC0003DMG400032520	PGSC0003DMT400082399	PGSC0003DMP400055562	UDP-glucosyltransferase
CUST_19726_PI426222305	0.45	0.53	1.19	1.66	3.73	0.44	54.60	123.30	18.62	42.05	PGSC0003DMG400020710	PGSC0003DMT400053378	PGSC0003DMP400036008	Lipid transfer VAS	bf_lbchxxxx_0065h02.t3m.scf_1
CUST_31244_PI426222305	0.31	0.62	2.02	1.35	4.40	0.39	51.06	130.52	16.32	41.71	PGSC0003DMG402013388	PGSC0003DMT400034831	PGSC0003DMP400023690	Protease inhibitor/seed storage/lipid transfer protein family protein	MICRO.9674.C1_614
CUST_5367_PI426222305	1.03	0.36	0.35	0.89	0.87	0.17	1.22	7.19	7.03	41.56	PGSC0003DMG400001550	PGSC0003DMT400003936	PGSC0003DMP400002803	TSI-1 protein	bf_acdcxxxx_0042g01.t3m.scf_532
CUST_22824_PI426222305	0.81	0.77	0.94	0.79	0.97	1.10	88.31	80.40	45.35	41.29	PGSC0003DMG400030347	PGSC0003DMT400078026	PGSC0003DMP400052825	Laccase
CUST_49035_PI426222305	0.83	0.99	1.19	0.38	0.46	0.28	3.16	11.09	11.75	41.26	PGSC0003DMG400008487	PGSC0003DMT400021869	PGSC0003DMP400014892	Major latex
CUST_36064_PI426222305	0.66	1.16	1.76	1.01	1.52	0.32	3.60	11.14	13.29	41.15	PGSC0003DMG400003044	PGSC0003DMT400007870	PGSC0003DMP400005467	Osmotin
CUST_11856_PI426222305	0.83	0.84	1.02	1.09	1.32	0.06	4.12	70.24	2.40	40.97	PGSC0003DMG400018129	PGSC0003DMT400046696	PGSC0003DMP400031592	Component of high affinity nitrate transporter	MICRO.9055.C1_811
CUST_22482_PI426222305	1.02	0.64	0.62	0.42	0.41	0.07	2.12	29.99	2.86	40.48	PGSC0003DMG400015230	PGSC0003DMT400039385	PGSC0003DMP400026712	Pectate lyase	bf_arrayxxx_0067b03.t3m.scf_75
CUST_51080_PI426222305	0.82	1.66	2.03	0.72	0.87	0.36	6.92	19.21	14.56	40.40	PGSC0003DMG400011949	PGSC0003DMT400031197	PGSC0003DMP400021164	Non-specific lipid-transfer protein
CUST_26076_PI426222305	0.42	1.06	2.55	0.53	1.28	0.65	60.53	92.55	26.17	40.02	PGSC0003DMG400020393	PGSC0003DMT400052558	PGSC0003DMP400035430	Polygalacturonase 1	bf_arrayxxx_0049e01.t7m.scf_254
CUST_16472_PI426222305	4.29	0.62	0.15	0.19	0.04	0.11	16.84	148.19	4.51	39.68	PGSC0003DMG400010764	PGSC0003DMT400027948	PGSC0003DMP400019043	Glutaredoxin
CUST_30579_PI426222305	0.82	1.06	1.29	0.30	0.37	0.25	5.83	23.22	9.54	38.01	PGSC0003DMG400003100	PGSC0003DMT400008022	PGSC0003DMP400005577	Flavonol synthase/flavanone 3-hydroxylase
CUST_43201_PI426222305	1.88	0.91	0.48	0.72	0.39	0.20	9.17	45.10	7.67	37.74	PGSC0003DMG400016573	PGSC0003DMT400042707	PGSC0003DMP400028977	Glutaredoxin
CUST_36961_PI426222305	0.70	1.16	1.66	0.97	1.38	0.87	11.20	12.85	32.90	37.73	PGSC0003DMG400026222	PGSC0003DMT400067459	PGSC0003DMP400045515	Major pollen allergen Ory s 1	MICRO.11018.C1_851
CUST_45430_PI426222305	0.75	1.25	1.66	0.74	0.98	1.09	36.82	33.75	41.06	37.64	PGSC0003DMG400045488	PGSC0003DMT400095917	PGSC0003DMP400067592	Mads box protein
CUST_1487_PI426222305	0.74	0.83	1.12	0.70	0.95	1.00	94.73	94.78	37.56	37.58	PGSC0003DMG400010076	PGSC0003DMT400026138	PGSC0003DMP400017853	Zinc finger protein
CUST_36136_PI426222305	1.01	0.79	0.78	0.74	0.74	0.09	1.56	16.63	3.43	36.69	PGSC0003DMG400003043	PGSC0003DMT400007869	PGSC0003DMP400005466	Osmotin	MICRO.1588.C1_865
CUST_52799_PI426222305	0.65	1.17	1.79	0.35	0.53	0.43	9.21	21.40	15.67	36.42	PGSC0003DMG400031715	PGSC0003DMT400081158	PGSC0003DMP400054913	Flavonol synthase/flavanone 3-hydroxylase	MICRO.17709.C1_139
CUST_49749_PI426222305	0.58	1.42	2.46	0.84	1.45	0.55	4.68	8.48	20.08	36.32	PGSC0003DMG400013810	PGSC0003DMT400035873	PGSC0003DMP400024377	Nodulin MtN3 family protein
CUST_14374_PI426222305	0.48	1.28	2.68	0.65	1.37	0.26	4.03	15.55	9.37	36.09	PGSC0003DMG400023405	PGSC0003DMT400060168	PGSC0003DMP400040480	Protein 2
CUST_44231_PI426222305	0.99	0.93	0.93	0.70	0.70	0.23	14.62	62.51	8.13	34.78	PGSC0003DMG400013659	PGSC0003DMT400035529	PGSC0003DMP400024163	Purine transporter	cSTE22E13TH_1
CUST_32729_PI426222305	0.05	1.06	19.92	0.72	13.53	0.23	3.15	13.54	8.05	34.54	PGSC0003DMG400018328	PGSC0003DMT400047213	PGSC0003DMP400031938	Proteinase inhibitor type-2 CEVI57
CUST_44054_PI426222305	0.71	1.40	1.97	0.62	0.87	0.26	3.67	14.00	8.91	33.94	PGSC0003DMG400021803	PGSC0003DMT400056123	PGSC0003DMP400037771	Indole-3-acetic acid-amido synthetase GH3.6	ACDA01778E02.T3m.scf_399
CUST_8421_PI426222305	0.66	1.38	2.07	0.42	0.64	0.42	34.93	82.55	14.15	33.44	PGSC0003DMG400022674	PGSC0003DMT400058374	PGSC0003DMP400039301	Glutaredoxin	MICRO.16302.C1_604
CUST_27978_PI426222305	1.27	0.49	0.38	0.27	0.21	0.08	1.34	17.05	2.60	33.13	PGSC0003DMG400032157	PGSC0003DMT400081914	PGSC0003DMP400055328	Oxidoreductase, 2OG-Fe(II) oxygenase family protein	MICRO.18002.C1_769
CUST_16466_PI426222305	3.24	0.69	0.21	0.26	0.08	0.13	12.45	96.27	4.27	33.05	PGSC0003DMG400010770	PGSC0003DMT400027954	PGSC0003DMP400019049	Glutaredoxin
CUST_5084_PI426222305	1.19	0.29	0.24	0.96	0.81	0.21	1.31	6.15	6.99	32.82	PGSC0003DMG400001550	PGSC0003DMT400003934	PGSC0003DMP400002801	TSI-1 protein
CUST_11033_PI426222305	0.17	3.88	23.37	0.48	2.87	0.35	9.17	26.01	11.47	32.54	PGSC0003DMG400002864	PGSC0003DMT400007438	PGSC0003DMP400005173	Calcium ion binding protein	MICRO.14331.C1_832
CUST_6713_PI426222305	1.74	0.69	0.40	0.55	0.32	0.24	3.27	13.66	7.68	32.05	PGSC0003DMG400014204	PGSC0003DMT400036837	PGSC0003DMP400024985	Transcription factor TSRF1
CUST_45429_PI426222305	0.77	1.24	1.61	0.76	0.98	1.17	31.37	26.88	36.93	31.64	PGSC0003DMG400046931	PGSC0003DMT400097360	PGSC0003DMP400069035	Mads box protein
CUST_2948_PI426222305	0.70	0.80	1.14	1.09	1.55	0.11	2.13	19.55	3.39	31.16	PGSC0003DMG400046434	PGSC0003DMT400096863	PGSC0003DMP400068538	Cell surface glycoprotein
CUST_39980_PI426222305	1.29	0.69	0.53	0.77	0.60	1.01	16.56	16.42	31.21	30.93	PGSC0003DMG400014099	PGSC0003DMT400036577	PGSC0003DMP400024800	Nodulation signaling pathway 1
CUST_24826_PI426222305	1.35	0.50	0.37	0.43	0.32	0.09	2.91	31.98	2.73	30.05	PGSC0003DMG400017534	PGSC0003DMT400045203	PGSC0003DMP400030625	ESC	bf_suspxxxx_0022C01.t3m.scf_589
CUST_46246_PI426222305	0.27	0.25	0.92	1.19	4.38	0.65	7.19	11.12	18.86	29.17	PGSC0003DMG401020664	PGSC0003DMT400053239	PGSC0003DMP400035909	Binding protein
CUST_12368_PI426222305	0.71	1.24	1.73	0.70	0.98	0.91	1.39	1.53	26.31	28.84	PGSC0003DMG400024770	PGSC0003DMT400063739	PGSC0003DMP400042928	Phloem protein 2-B15
CUST_14316_PI426222305	0.80	0.87	1.09	1.14	1.43	0.80	48.91	61.18	22.94	28.69	PGSC0003DMG400023505	PGSC0003DMT400060437	PGSC0003DMP400040688	Blue copper protein
CUST_47365_PI426222305	1.18	0.55	0.47	0.47	0.39	0.82	9.19	11.23	23.35	28.51	PGSC0003DMG400008318	PGSC0003DMT400021436	PGSC0003DMP400014587	Gene of unknown function	MICRO.9860.C1_209
CUST_3096_PI426222305	0.58	1.16	2.02	0.72	1.26	0.74	43.71	59.44	20.84	28.34	PGSC0003DMG402000216	PGSC0003DMT400000613	PGSC0003DMP400000465	Long-chain acyl-CoA synthetase 4	MICRO.8605.C1_700
CUST_19228_PI426222305	0.78	1.18	1.51	0.56	0.72	0.19	5.63	29.15	5.46	28.29	PGSC0003DMG400025112	PGSC0003DMT400064634	PGSC0003DMP400043578	Conserved gene of unknown function	MICRO.5565.C1_581
CUST_27704_PI426222305	0.89	0.81	0.91	1.13	1.27	0.18	2.26	12.39	5.15	28.28	PGSC0003DMG400034488	PGSC0003DMT400084917	PGSC0003DMP400056592	Gene of unknown function
CUST_52094_PI426222305	0.80	0.70	0.87	0.79	0.98	1.15	89.68	77.66	32.44	28.10	PGSC0003DMG400012032	PGSC0003DMT400031387	PGSC0003DMP400021282	Gamma-gliadin	MICRO.13606.C3_423
CUST_16327_PI426222305	1.48	0.32	0.22	0.10	0.07	0.17	17.92	104.27	4.81	28.00	PGSC0003DMG400010767	PGSC0003DMT400027951	PGSC0003DMP400019046	Monothiol glutaredoxin-S2
CUST_8459_PI426222305	0.51	0.52	1.00	0.17	0.34	1.34	50.68	37.71	37.34	27.78	PGSC0003DMG400011346	PGSC0003DMT400029506	PGSC0003DMP400020089	Flowering promoting factor-like 1
CUST_16350_PI426222305	3.27	0.53	0.16	0.25	0.08	0.14	6.99	51.56	3.74	27.60	PGSC0003DMG400016032	PGSC0003DMT400041380	PGSC0003DMP400028042	Glutaredoxin	bf_mxflxxxx_0032e01.t3m.scf_149
CUST_23863_PI426222305	0.95	1.02	1.07	0.77	0.81	0.32	2.43	7.66	8.75	27.60	PGSC0003DMG400012553	PGSC0003DMT400032692	PGSC0003DMP400022218	Caspase
CUST_14548_PI426222305	0.49	1.07	2.18	0.68	1.38	0.33	3.29	10.05	8.96	27.40	PGSC0003DMG400025891	PGSC0003DMT400066608	PGSC0003DMP400044916	Conserved gene of unknown function	bf_ivrootxx_0049f11.t3m.scf_593
CUST_50954_PI426222305	0.20	1.06	5.23	0.27	1.33	0.96	22.64	23.50	26.40	27.40	PGSC0003DMG400032821	PGSC0003DMT400082800	PGSC0003DMP400055726	Conserved gene of unknown function
CUST_44137_PI426222305	0.23	0.39	1.67	0.28	1.21	1.07	4.53	4.22	29.37	27.38	PGSC0003DMG400021407	PGSC0003DMT400055157	PGSC0003DMP400037098	Phytosulfokine peptide	MICRO.11588.C1_379
CUST_45420_PI426222305	0.93	0.99	1.06	0.82	0.88	0.99	56.11	56.85	26.52	26.87	PGSC0003DMG400006507	PGSC0003DMT400016647	PGSC0003DMP400011529	Metal ion binding protein
CUST_23457_PI426222305	0.91	0.94	1.03	0.91	1.00	0.12	4.29	34.74	3.31	26.83	PGSC0003DMG400025218	PGSC0003DMT400064936	PGSC0003DMP400043777	Glucose-1-phosphate adenylyltransferase
CUST_19910_PI426222305	0.30	1.97	6.54	0.62	2.07	0.10	2.07	20.01	2.77	26.82	PGSC0003DMG400024920	PGSC0003DMT400064142	PGSC0003DMP400043230	Lactoylglutathione lyase
CUST_45224_PI426222305	1.11	0.78	0.70	0.76	0.68	0.77	2.35	3.04	20.60	26.71	PGSC0003DMG400004259	PGSC0003DMT400010886	PGSC0003DMP400007581	Thaumatin	bf_suspxxxx_0014c04.t3m.scf_538
CUST_10058_PI426222305	0.68	0.97	1.43	0.41	0.61	0.67	13.68	20.32	17.65	26.21	PGSC0003DMG400013765	PGSC0003DMT400035770	PGSC0003DMP400024324	ATP binding protein	bf_mxflxxxx_0006b01.t3m.scf_671
CUST_43499_PI426222305	0.84	0.65	0.77	0.59	0.70	0.37	8.62	23.22	9.63	25.94	PGSC0003DMG400040776	PGSC0003DMT400091205	PGSC0003DMP400062880	Gibberellin 20-oxidase
CUST_12854_PI426222305	0.50	1.04	2.09	0.36	0.72	0.68	3.82	5.60	17.47	25.64	PGSC0003DMG400024478	PGSC0003DMT400062889	PGSC0003DMP400042334	Gene of unknown function
CUST_32681_PI426222305	0.03	0.98	28.21	0.82	23.65	0.30	3.43	11.46	7.61	25.45	PGSC0003DMG400018328	PGSC0003DMT400047214	PGSC0003DMP400031939	Proteinase inhibitor type-2 CEVI57
CUST_15219_PI426222305	1.22	0.57	0.47	0.63	0.52	0.14	1.34	9.91	3.38	25.02	PGSC0003DMG400022203	PGSC0003DMT400057156	PGSC0003DMP400038439	Benzoate carboxyl methyltransferase	MICRO.11489.C1_1222
CUST_26241_PI426222305	1.20	0.57	0.47	0.46	0.38	0.34	4.68	13.83	8.30	24.54	PGSC0003DMG400016145	PGSC0003DMT400041644	PGSC0003DMP400028197	Transcription factor bHLH96	BF_CSCHXXXX_0011H01.T3M.SCF_558
CUST_51606_PI426222305	0.69	0.56	0.82	0.50	0.72	0.51	2.61	5.16	12.29	24.26	PGSC0003DMG400002170	PGSC0003DMT400005549	PGSC0003DMP400003876	Glutathione-S-transferase	bf_mxlfxxxx_0073c02.t3m.scf_273
CUST_31366_PI426222305	1.54	0.36	0.23	0.59	0.38	0.70	8.35	11.91	16.82	24.00	PGSC0003DMG400013450	PGSC0003DMT400034984	PGSC0003DMP400023799	AP2/ERF domain-containing transcription factor	MICRO.17877.C1_565
CUST_38810_PI426222305	0.65	1.16	1.80	0.34	0.53	0.58	18.19	31.57	13.78	23.91	PGSC0003DMG400005963	PGSC0003DMT400015286	PGSC0003DMP400010586	Auxin-induced protein 5NG4
CUST_23936_PI426222305	0.67	2.17	3.25	0.63	0.94	0.34	0.93	2.71	8.19	23.87	PGSC0003DMG400029744	PGSC0003DMT400076498	PGSC0003DMP400051820	Nodulin	bf_mxflxxxx_0049e12.t3m.scf_596
CUST_1303_PI426222305	0.40	1.21	3.00	0.83	2.05	0.15	1.90	12.30	3.69	23.84	PGSC0003DMG400012640	PGSC0003DMT400032910	PGSC0003DMP400022394	Pectate lyase P18	MICRO.10767.C1_1431
CUST_12942_PI426222305	0.53	1.12	2.10	0.40	0.75	0.77	4.26	5.54	18.23	23.69	PGSC0003DMG400024478	PGSC0003DMT400062885	PGSC0003DMP400042330	Calmodulin-binding protein	bf_ivrootxx_0062b04.t3m.scf_624
CUST_38830_PI426222305	0.37	1.05	2.81	0.48	1.27	0.55	17.85	32.21	13.10	23.65	PGSC0003DMG400005963	PGSC0003DMT400015287	PGSC0003DMP400010587	Auxin-induced protein 5NG4	bf_cswbxxxx_0009c05.t3m.scf_295
CUST_41856_PI426222305	0.86	0.53	0.62	1.11	1.30	0.62	42.01	68.25	14.49	23.54	PGSC0003DMG400031236	PGSC0003DMT400080247	PGSC0003DMP400054435	Non-specific lipid-transfer protein
CUST_26163_PI426222305	1.54	0.71	0.46	0.75	0.49	0.49	7.61	15.52	11.49	23.42	PGSC0003DMG400016145	PGSC0003DMT400041645	PGSC0003DMP400028198	BHLH domain class transcription factor
CUST_28265_PI426222305	0.71	1.08	1.52	0.90	1.27	0.10	2.29	22.95	2.32	23.34	PGSC0003DMG400017163	PGSC0003DMT400044207	PGSC0003DMP400029975	Xenotropic and polytropic murine leukemia virus receptor pho1
CUST_12706_PI426222305	0.58	1.07	1.84	0.37	0.63	0.65	3.42	5.28	15.08	23.33	PGSC0003DMG400024478	PGSC0003DMT400062886	PGSC0003DMP400042331	Calmodulin binding protein
CUST_25710_PI426222305	0.94	0.74	0.79	0.92	0.98	0.17	1.66	9.53	4.00	22.94	PGSC0003DMG400011267	PGSC0003DMT400029320	PGSC0003DMP400019954	Conserved gene of unknown function
CUST_30465_PI426222305	0.67	1.32	1.98	0.43	0.64	0.15	1.45	9.52	3.48	22.82	PGSC0003DMG400027141	PGSC0003DMT400069795	PGSC0003DMP400047158	Zeamatin	MICRO.8695.C1_716
CUST_31272_PI426222305	0.71	1.08	1.53	0.73	1.03	0.49	10.62	21.48	11.08	22.41	PGSC0003DMG401013400	PGSC0003DMT400034862	PGSC0003DMP400023718	Auxin-induced protein 5NG4
CUST_133_PI426222305	0.91	0.67	0.74	1.03	1.14	0.34	2.93	8.69	7.56	22.40	PGSC0003DMG400003456	PGSC0003DMT400008894	PGSC0003DMP400006158	TdcA1-ORF2 protein
CUST_2481_PI426222305	0.26	0.64	2.43	0.59	2.26	0.67	8.80	13.13	15.00	22.37	PGSC0003DMG400028098	PGSC0003DMT400072210	PGSC0003DMP400048815	DNA binding protein	MICRO.12164.C1_322
CUST_29059_PI426222305	0.76	0.68	0.89	0.72	0.95	0.63	1.91	3.04	14.01	22.33	PGSC0003DMG400011687	PGSC0003DMT400030516	PGSC0003DMP400020715	Protein Z	MICRO.10061.C1_574
CUST_16433_PI426222305	1.32	0.59	0.45	0.26	0.20	0.19	17.34	90.59	4.23	22.08	PGSC0003DMG400010768	PGSC0003DMT400027952	PGSC0003DMP400019047	Glutaredoxin	cPRO1L1TH_510
CUST_8472_PI426222305	0.72	0.90	1.25	0.64	0.89	0.64	7.23	11.30	13.96	21.82	PGSC0003DMG400022653	PGSC0003DMT400058325	PGSC0003DMP400039263	Glutaredoxin, grx	bf_mxlfxxxx_0015a10.t3m.scf_198
CUST_18047_PI426222305	0.83	0.78	0.94	0.82	1.00	1.02	62.85	61.59	22.10	21.65	PGSC0003DMG400012432	PGSC0003DMT400032370	PGSC0003DMP400021989	White-brown-complex ABC transporter family
CUST_36114_PI426222305	1.23	0.90	0.73	0.46	0.37	0.31	3.82	12.26	6.74	21.63	PGSC0003DMG400003042	PGSC0003DMT400007868	PGSC0003DMP400005465	Osmotin	bf_ivrootxx_0003e11.t3m.scf_682
CUST_48652_PI426222305	0.56	1.01	1.81	0.71	1.28	0.44	8.82	20.01	9.51	21.57	PGSC0003DMG400025265	PGSC0003DMT400065033	PGSC0003DMP400043850	Gene of unknown function	MICRO.17120.C2_611
CUST_47078_PI426222305	0.53	0.76	1.44	1.12	2.13	0.67	62.29	92.44	14.30	21.23	PGSC0003DMG400036538	PGSC0003DMT400086967	PGSC0003DMP400058642	Conserved gene of unknown function	bf_arrayxxx_0101g12.t7m.scf_592
CUST_29119_PI426222305	0.83	0.73	0.88	0.85	1.02	1.28	9.16	7.16	27.05	21.13	PGSC0003DMG400007985	PGSC0003DMT400020608	PGSC0003DMP400014040	Conserved gene of unknown function
CUST_45648_PI426222305	0.55	1.15	2.11	0.86	1.58	0.44	5.44	12.43	9.20	21.01	PGSC0003DMG400019989	PGSC0003DMT400051465	PGSC0003DMP400034691	Conserved gene of unknown function
CUST_47190_PI426222305	0.47	0.89	1.89	1.11	2.37	0.39	6.68	16.92	8.29	21.00	PGSC0003DMG400020798	PGSC0003DMT400053611	PGSC0003DMP400036156	Cationic peroxidase 1
CUST_7668_PI426222305	0.93	0.76	0.81	1.06	1.14	0.16	1.60	10.25	3.23	20.72	PGSC0003DMG400009934	PGSC0003DMT400025729	PGSC0003DMP400017541	Conserved gene of unknown function
CUST_21876_PI426222305	1.07	0.86	0.80	1.19	1.11	0.23	1.08	4.60	4.82	20.58	PGSC0003DMG400009620	PGSC0003DMT400024886	PGSC0003DMP400016992	Cytochrome P450 71D6	MICRO.16211.C1_322
CUST_31026_PI426222305	0.75	1.09	1.45	0.61	0.81	0.81	8.36	10.29	16.70	20.56	PGSC0003DMG400015611	PGSC0003DMT400040327	PGSC0003DMP400027353	C2H2L domain class transcription factor	MICRO.1247.C1_639
CUST_8464_PI426222305	0.69	0.77	1.12	0.66	0.97	1.41	17.71	12.59	28.58	20.33	PGSC0003DMG400022659	PGSC0003DMT400058341	PGSC0003DMP400039274	UPF0497 membrane protein In26
CUST_29617_PI426222305	0.45	0.69	1.54	0.55	1.22	0.74	8.44	11.35	14.82	19.95	PGSC0003DMG400029593	PGSC0003DMT400076103	PGSC0003DMP400051536	Transcription factor
CUST_32725_PI426222305	0.80	0.92	1.15	0.77	0.97	1.01	4.24	4.19	20.10	19.86	PGSC0003DMG400018336	PGSC0003DMT400047228	PGSC0003DMP400031951	Conserved gene of unknown function
CUST_23921_PI426222305	0.88	1.10	1.25	0.76	0.86	0.36	2.69	7.58	7.05	19.85	PGSC0003DMG400012553	PGSC0003DMT400032691	PGSC0003DMP400022217	Caspase
CUST_32733_PI426222305	1.27	0.44	0.34	0.95	0.74	0.30	3.17	10.57	5.93	19.76	PGSC0003DMG400018353	PGSC0003DMT400047266	PGSC0003DMP400031985	Conserved gene of unknown function
CUST_8957_PI426222305	0.13	0.93	7.23	1.08	8.37	0.20	5.65	27.82	4.00	19.67	PGSC0003DMG400012809	PGSC0003DMT400033347	PGSC0003DMP400022681	Conserved gene of unknown function	cSTA22P11TH_168
CUST_30433_PI426222305	0.45	0.79	1.76	0.61	1.36	0.65	11.37	17.39	12.80	19.58	PGSC0003DMG400027191	PGSC0003DMT400069922	PGSC0003DMP400047254	Conserved gene of unknown function
CUST_15631_PI426222305	0.89	0.61	0.68	1.09	1.22	0.15	1.54	10.27	2.94	19.57	PGSC0003DMG400031466	PGSC0003DMT400080786	PGSC0003DMP400054771	Conserved gene of unknown function
CUST_17970_PI426222305	1.30	0.74	0.56	0.73	0.56	0.42	4.89	11.76	8.03	19.32	PGSC0003DMG402007101	PGSC0003DMT400018296	PGSC0003DMP400012597	Epidermis-specific secreted glycoprotein EP1	TBSK01536FH12.t3m.scf_20
CUST_2132_PI426222305	0.40	0.40	1.00	0.54	1.35	1.61	5.96	3.70	30.66	19.05	PGSC0003DMG400011085	PGSC0003DMT400028796	PGSC0003DMP400019578	Peptide transporter
CUST_28239_PI426222305	0.63	1.04	1.64	0.84	1.34	0.12	2.31	18.75	2.33	18.94	PGSC0003DMG400017163	PGSC0003DMT400044206	PGSC0003DMP400029974	Xenotropic and polytropic murine leukemia virus receptor pho1
CUST_43712_PI426222305	0.66	0.32	0.49	0.28	0.43	0.33	6.82	20.82	6.20	18.91	PGSC0003DMG400001944	PGSC0003DMT400004892	PGSC0003DMP400003467	Cytochrome P450
CUST_12717_PI426222305	0.52	1.04	2.00	0.39	0.74	0.98	2.81	2.86	18.51	18.84	PGSC0003DMG400024477	PGSC0003DMT400062883	PGSC0003DMP400042328	Calmodulin binding protein	bf_arrayxxx_0099h07.t7m.scf_617
CUST_40090_PI426222305	0.43	1.57	3.67	0.70	1.64	0.32	4.90	15.52	5.82	18.42	PGSC0003DMG400005904	PGSC0003DMT400015102	PGSC0003DMP400010456	Conserved gene of unknown function	bf_mxflxxxx_0030g10.t3m.scf_394
CUST_10686_PI426222305	0.70	1.18	1.69	0.85	1.20	0.49	1.10	2.24	9.01	18.37	PGSC0003DMG402012350	PGSC0003DMT400032166	PGSC0003DMP400021861	GTP binding protein
CUST_22905_PI426222305	0.80	0.71	0.89	0.93	1.15	1.00	11.96	12.00	17.92	17.98	PGSC0003DMG400023709	PGSC0003DMT400060954	PGSC0003DMP400041030	VQ motif-containing protein
CUST_13486_PI426222305	0.37	0.78	2.11	0.89	2.43	0.18	1.59	9.03	3.16	17.95	PGSC0003DMG400017955	PGSC0003DMT400046253	PGSC0003DMP400031315	Auxin efflux carrier component
CUST_50607_PI426222305	0.88	1.39	1.58	0.74	0.84	0.30	1.51	5.05	5.36	17.94	PGSC0003DMG400025487	PGSC0003DMT400065513	PGSC0003DMP400044194	Isocitrate lyase
CUST_43001_PI426222305	0.58	0.66	1.13	0.88	1.52	0.22	5.67	26.37	3.81	17.72	PGSC0003DMG400024249	PGSC0003DMT400062314	PGSC0003DMP400041949	Gibberellin 20-oxidase-1	MICRO.6620.C1_570
CUST_49852_PI426222305	1.03	1.45	1.41	0.76	0.73	0.35	3.63	10.33	6.15	17.53	PGSC0003DMG400005111	PGSC0003DMT400013094	PGSC0003DMP400009082	PR1 protein	MICRO.8918.C1_594
CUST_12567_PI426222305	0.55	0.66	1.19	0.29	0.52	0.68	7.39	10.89	11.78	17.37	PGSC0003DMG400002800	PGSC0003DMT400007275	PGSC0003DMP400005064	Nicotianamine synthase	MICRO.8793.C1_1211
CUST_41893_PI426222305	0.78	0.96	1.23	0.47	0.60	0.53	7.77	14.70	9.16	17.35	PGSC0003DMG400010194	PGSC0003DMT400026419	PGSC0003DMP400018036	MYB transcription factor
CUST_31368_PI426222305	0.57	1.38	2.43	0.72	1.27	0.51	7.87	15.54	8.78	17.34	PGSC0003DMG401013400	PGSC0003DMT400034864	PGSC0003DMP400023720	Auxin-induced protein 5NG4
CUST_24127_PI426222305	1.66	0.41	0.25	0.33	0.20	0.81	2.74	3.39	13.97	17.28	PGSC0003DMG400022936	PGSC0003DMT400059054	PGSC0003DMP400039781	AAA ATPase	bf_acdcxxxx_0058g11.t3m.scf_56
CUST_36519_PI426222305	0.96	0.73	0.76	0.53	0.55	0.80	9.15	11.43	13.83	17.27	PGSC0003DMG400025084	PGSC0003DMT400064555	PGSC0003DMP400043523	Peroxidase 4	MICRO.9312.C1_645
CUST_22751_PI426222305	0.54	0.40	0.73	0.71	1.30	1.32	6.24	4.73	22.79	17.27	PGSC0003DMG400030479	PGSC0003DMT400078306	PGSC0003DMP400053039	GTP-binding nuclear protein Ran-1
CUST_13998_PI426222305	0.57	0.92	1.61	0.70	1.23	2.10	47.45	22.63	36.20	17.26	PGSC0003DMG400023918	PGSC0003DMT400061466	PGSC0003DMP400041348	ATP-binding cassette transporter	MICRO.712.C24_1977
CUST_7025_PI426222305	0.43	0.47	1.09	0.42	0.99	1.14	2.84	2.49	19.60	17.19	PGSC0003DMG400011981	PGSC0003DMT400031265	PGSC0003DMP400021210	Gene of unknown function
CUST_8227_PI426222305	0.70	0.86	1.23	0.46	0.66	0.80	3.55	4.42	13.55	16.90	PGSC0003DMG400029271	PGSC0003DMT400075260	PGSC0003DMP400050959	Conserved gene of unknown function	BF_LBCHXXXX_0018D04_T3M.SCF_163
CUST_20804_PI426222305	0.73	1.26	1.72	0.38	0.52	0.33	1.87	5.68	5.49	16.74	PGSC0003DMG400004665	PGSC0003DMT400011876	PGSC0003DMP400008255	Gene of unknown function
CUST_43855_PI426222305	0.66	1.39	2.09	0.74	1.12	1.06	3.97	3.73	17.69	16.64	PGSC0003DMG400006368	PGSC0003DMT400016302	PGSC0003DMP400011296	Cytochrome P450 92B1	MICRO.14277.C1_902
CUST_42606_PI426222305	0.98	0.70	0.71	1.03	1.05	0.20	1.31	6.54	3.32	16.60	PGSC0003DMG400010356	PGSC0003DMT400026836	PGSC0003DMP400018298	Conserved gene of unknown function
CUST_28213_PI426222305	1.07	1.02	0.95	0.77	0.72	0.99	13.06	13.17	16.45	16.58	PGSC0003DMG400017257	PGSC0003DMT400044460	PGSC0003DMP400030161	Cellulose synthase
CUST_8248_PI426222305	0.63	0.30	0.48	0.45	0.71	0.90	14.33	15.89	14.92	16.55	PGSC0003DMG400029253	PGSC0003DMT400075200	PGSC0003DMP400050932	Conserved gene of unknown function
CUST_27201_PI426222305	0.83	0.88	1.05	1.34	1.61	0.98	24.31	24.78	16.21	16.53	PGSC0003DMG400005384	PGSC0003DMT400013753	PGSC0003DMP400009522	Transcription factor	MICRO.15061.C1_1294
CUST_37389_PI426222305	2.21	0.48	0.22	0.43	0.19	0.38	4.45	11.77	6.22	16.46	PGSC0003DMG400011385	PGSC0003DMT400029608	PGSC0003DMP400020163	Ccaat-binding transcription factor subunit A
CUST_16383_PI426222305	0.77	1.03	1.33	1.47	1.90	0.99	66.49	67.38	16.21	16.42	PGSC0003DMG401023631	PGSC0003DMT400060751	PGSC0003DMP400040884	Lipid binding protein	MICRO.2699.C2_129
CUST_33674_PI426222305	0.35	1.44	4.17	0.97	2.82	0.42	1.79	4.31	6.82	16.38	PGSC0003DMG400030636	PGSC0003DMT400078748	PGSC0003DMP400053371	Loganic acid methyltransferase	MICRO.4802.C1_779
CUST_40409_PI426222305	0.92	0.82	0.89	0.79	0.86	0.26	1.85	7.16	4.23	16.37	PGSC0003DMG400038267	PGSC0003DMT400088696	PGSC0003DMP400060371	UDP-glucose:glucosyltransferase
CUST_24668_PI426222305	1.43	0.27	0.19	0.57	0.40	0.17	3.45	20.22	2.79	16.36	PGSC0003DMG400021204	PGSC0003DMT400054637	PGSC0003DMP400036757	LOB domain-containing protein 4
CUST_2338_PI426222305	0.30	0.60	2.02	0.54	1.79	0.79	8.32	10.52	12.85	16.23	PGSC0003DMG400028098	PGSC0003DMT400072208	PGSC0003DMP400048814	Myb RL3
CUST_25022_PI426222305	0.41	1.38	3.40	0.69	1.69	0.30	3.36	11.06	4.94	16.22	PGSC0003DMG400029111	PGSC0003DMT400074855	PGSC0003DMP400050700	Gene of unknown function	MICRO.10856.C1_508
CUST_37308_PI426222305	0.68	1.95	2.85	0.59	0.86	0.32	1.96	6.04	5.26	16.20	PGSC0003DMG400011399	PGSC0003DMT400029649	PGSC0003DMP400020193	Ubiquitin-protein ligase
CUST_25501_PI426222305	0.96	0.63	0.65	0.80	0.83	0.48	8.23	17.12	7.78	16.18	PGSC0003DMG400011289	PGSC0003DMT400029376	PGSC0003DMP400019994	Transcription factor Myb
CUST_20082_PI426222305	1.01	0.91	0.90	0.31	0.30	0.41	2.14	5.15	6.65	16.06	PGSC0003DMG402019176	PGSC0003DMT400049360	PGSC0003DMP400033311	Lysyl-tRNA synthetase
CUST_6918_PI426222305	0.36	0.82	2.26	0.76	2.09	0.52	5.02	9.62	8.28	15.87	PGSC0003DMG400010268	PGSC0003DMT400026585	PGSC0003DMP400018146	Cytochrome P450
CUST_42579_PI426222305	1.05	0.69	0.66	0.77	0.74	1.38	2.90	2.10	21.80	15.81	PGSC0003DMG400010357	PGSC0003DMT400026837	PGSC0003DMP400018299	Phloem protein 2
CUST_45804_PI426222305	0.38	0.77	2.00	0.67	1.74	0.43	20.90	48.21	6.82	15.74	PGSC0003DMG400019529	PGSC0003DMT400050274	PGSC0003DMP400033937	Zinc finger protein	POABJ23TP_878
CUST_50757_PI426222305	0.78	0.69	0.88	1.21	1.55	1.30	1.95	1.50	20.22	15.54	PGSC0003DMG400023236	PGSC0003DMT400059756	PGSC0003DMP400040199	Sn-1 protein	bf_ivrootxx_0037c03.t3m.scf_21
CUST_39458_PI426222305	0.55	0.48	0.87	1.12	2.03	0.78	10.33	13.19	12.14	15.50	PGSC0003DMG400007684	PGSC0003DMT400019864	PGSC0003DMP400013579	Serine-threonine protein kinase, plant-type
CUST_33108_PI426222305	0.62	0.77	1.24	1.07	1.72	0.80	7.31	9.16	12.33	15.44	PGSC0003DMG400026301	PGSC0003DMT400067635	PGSC0003DMP400045654	Tyramine N-feruloyltransferase 10/30	MICRO.9046.C1_492
CUST_39476_PI426222305	0.82	0.71	0.87	1.01	1.24	0.14	2.26	16.53	2.11	15.41	PGSC0003DMG400032250	PGSC0003DMT400082079	PGSC0003DMP400055449	Non-specific lipid-transfer protein	MICRO.9204.C1_550
CUST_46376_PI426222305	0.95	0.58	0.61	0.96	1.01	0.18	1.49	8.11	2.80	15.22	PGSC0003DMG400016907	PGSC0003DMT400043543	PGSC0003DMP400029543	Bcr-associated protein, bap
CUST_46856_PI426222305	1.17	0.33	0.28	0.41	0.35	0.19	1.24	6.42	2.92	15.20	PGSC0003DMG400032094	PGSC0003DMT400081726	PGSC0003DMP400055195	Inosine-uridine preferring nucleoside hydrolase
CUST_19924_PI426222305	0.23	0.39	1.73	0.23	1.02	1.59	11.86	7.47	24.09	15.18	PGSC0003DMG400020708	PGSC0003DMT400053372	PGSC0003DMP400036005	Nitrate transporter	PPCBC33TH_683
CUST_4632_PI426222305	1.17	0.58	0.50	1.05	0.90	0.21	1.29	6.00	3.25	15.12	PGSC0003DMG400018561	PGSC0003DMT400047744	PGSC0003DMP400032341	PHD family protein
CUST_16716_PI426222305	1.64	0.57	0.35	0.33	0.20	0.11	2.14	19.20	1.68	15.10	PGSC0003DMG400027000	PGSC0003DMT400069454	PGSC0003DMP400046880	Hyoscyamine 6-dioxygenase
CUST_43665_PI426222305	1.28	0.46	0.36	0.45	0.35	0.46	8.12	17.57	6.94	15.03	PGSC0003DMG400001931	PGSC0003DMT400004856	PGSC0003DMP400003443	Conserved gene of unknown function	bf_mxflxxxx_0062b03.t3m.scf_191
CUST_46867_PI426222305	1.09	0.38	0.35	0.41	0.38	0.20	1.33	6.82	2.94	15.02	PGSC0003DMG400032094	PGSC0003DMT400081725	PGSC0003DMP400055194	Inosine-uridine preferring nucleoside hydrolase	MICRO.2570.C1_879
CUST_43688_PI426222305	0.68	0.17	0.25	0.23	0.34	0.41	6.72	16.21	6.20	14.96	PGSC0003DMG401001941	PGSC0003DMT400004881	PGSC0003DMP400003462	Cytochrome P450	bf_mxflxxxx_0069h01.t3m.scf_190
CUST_46253_PI426222305	0.62	0.38	0.62	0.62	1.01	1.25	7.08	5.65	18.63	14.86	PGSC0003DMG401020664	PGSC0003DMT400053236	PGSC0003DMP400035906	Binding protein
CUST_8000_PI426222305	0.89	0.85	0.96	0.55	0.62	0.35	2.86	8.06	5.26	14.85	PGSC0003DMG400029374	PGSC0003DMT400075537	PGSC0003DMP400051159	Conserved gene of unknown function
CUST_27841_PI426222305	0.16	1.23	7.93	1.12	7.22	0.46	17.02	37.09	6.77	14.76	PGSC0003DMG400006237	PGSC0003DMT400015939	PGSC0003DMP400011050	Gamma-gliadin
CUST_1227_PI426222305	0.82	1.02	1.23	0.39	0.47	0.26	1.80	6.91	3.85	14.72	PGSC0003DMG400001387	PGSC0003DMT400003516	PGSC0003DMP400002507	Ocs element-binding factor
CUST_41683_PI426222305	0.69	0.28	0.41	0.50	0.73	1.12	18.18	16.25	16.46	14.71	PGSC0003DMG400005526	PGSC0003DMT400014094	PGSC0003DMP400009739	Cytochrome P450	STMJL33TV_771
CUST_45444_PI426222305	1.66	0.65	0.39	0.72	0.43	0.90	4.05	4.49	13.21	14.67	PGSC0003DMG400029094	PGSC0003DMT400074821	PGSC0003DMP400050678	Gene of unknown function	MICRO.18062.C1_658
CUST_22321_PI426222305	0.27	0.92	3.42	0.43	1.61	0.52	11.77	22.74	7.59	14.65	PGSC0003DMG400015289	PGSC0003DMT400039541	PGSC0003DMP400026811	Proteinase inhibitor type-2 CEVI57
CUST_7569_PI426222305	0.79	0.70	0.88	0.79	1.00	1.49	45.66	30.59	21.78	14.59	PGSC0003DMG400003687	PGSC0003DMT400009459	PGSC0003DMP400006574	Pectinesterase-3
CUST_16351_PI426222305	0.42	0.50	1.20	0.95	2.27	0.42	27.99	66.16	6.17	14.58	PGSC0003DMG401023625	PGSC0003DMT400060741	PGSC0003DMP400040874	Lipid binding protein
CUST_6191_PI426222305	0.46	0.92	1.99	1.07	2.30	0.28	1.82	6.53	4.04	14.54	PGSC0003DMG400015725	PGSC0003DMT400040668	PGSC0003DMP400027576	Conserved gene of unknown function
CUST_40377_PI426222305	1.17	0.43	0.36	0.63	0.54	0.35	1.79	5.11	5.01	14.28	PGSC0003DMG400034528	PGSC0003DMT400084957	PGSC0003DMP400056632	N-acetyltransferase
CUST_3006_PI426222305	0.36	0.39	1.08	0.47	1.31	1.60	18.27	11.40	22.84	14.25	PGSC0003DMG400033116	PGSC0003DMT400083203	PGSC0003DMP400055892	Adenylate isopentenyltransferase
CUST_48132_PI426222305	0.62	1.31	2.12	0.76	1.23	1.24	6.88	5.53	17.57	14.12	PGSC0003DMG402025507	PGSC0003DMT400065564	PGSC0003DMP400044238	Hcr2-0A
CUST_33127_PI426222305	0.84	0.74	0.88	0.53	0.64	0.75	5.86	7.85	10.54	14.12	PGSC0003DMG400014845	PGSC0003DMT400038464	PGSC0003DMP400026135	Transcription factor	POAD034TV_507
CUST_44168_PI426222305	0.90	0.89	0.99	0.59	0.66	0.31	1.79	5.75	4.33	13.89	PGSC0003DMG400014936	PGSC0003DMT400038659	PGSC0003DMP400026276	Zinc/iron transporter	MICRO.7046.C1_523
CUST_18969_PI426222305	0.32	1.08	3.41	0.64	2.01	0.50	3.48	6.94	6.95	13.86	PGSC0003DMG400009405	PGSC0003DMT400024326	PGSC0003DMP400016626	Ring finger protein	MICRO.12234.C1_744
CUST_24520_PI426222305	0.60	1.67	2.77	1.31	2.17	0.39	0.96	2.43	5.44	13.79	PGSC0003DMG400021112	PGSC0003DMT400054393	PGSC0003DMP400036593	Reticuline oxidase
CUST_37325_PI426222305	0.67	0.81	1.20	0.41	0.61	0.26	2.45	9.37	3.60	13.79	PGSC0003DMG400011379	PGSC0003DMT400029594	PGSC0003DMP400020152	Glutaredoxin
CUST_52531_PI426222305	0.62	0.93	1.51	1.06	1.72	0.34	1.17	3.43	4.68	13.75	PGSC0003DMG400006744	PGSC0003DMT400017301	PGSC0003DMP400011917	Auxin efflux carrier component
CUST_23792_PI426222305	0.63	0.89	1.40	0.88	1.39	0.55	5.08	9.23	7.55	13.72	PGSC0003DMG400008222	PGSC0003DMT400021231	PGSC0003DMP400014456	Cytochrome P450	bf_cswbxxxx_0014f02.t3m.scf_194
CUST_850_PI426222305	0.27	1.36	4.97	0.48	1.74	0.13	1.89	14.99	1.72	13.70	PGSC0003DMG400012629	PGSC0003DMT400032877	PGSC0003DMP400022372	LOB domain-containing protein	BF_TUBSXXXX_0049F11_T3M.SCF_209
CUST_34368_PI426222305	0.69	0.92	1.33	0.66	0.96	0.64	8.64	13.45	8.78	13.66	PGSC0003DMG400039968	PGSC0003DMT400090397	PGSC0003DMP400062072	Gibberellin 20-oxidase
CUST_51623_PI426222305	0.93	0.81	0.88	0.72	0.78	0.29	1.81	6.31	3.91	13.62	PGSC0003DMG400020901	PGSC0003DMT400053866	PGSC0003DMP400036304	UDP-glucose:glucosyltransferase
CUST_28569_PI426222305	0.30	1.56	5.25	0.60	2.01	0.39	6.33	16.20	5.32	13.62	PGSC0003DMG400021573	PGSC0003DMT400055549	PGSC0003DMP400037405	Conserved gene of unknown function	bf_ivrootxx_0050h09.t3m.scf_491
CUST_8453_PI426222305	0.86	0.71	0.82	1.07	1.24	0.21	1.59	7.55	2.85	13.51	PGSC0003DMG400044996	PGSC0003DMT400095425	PGSC0003DMP400067100	Conserved gene of unknown function
CUST_5494_PI426222305	1.08	0.61	0.56	0.44	0.40	0.61	3.00	4.91	8.18	13.42	PGSC0003DMG400008854	PGSC0003DMT400022827	PGSC0003DMP400015546	Nodulin
CUST_36268_PI426222305	0.77	1.52	1.97	0.83	1.07	0.18	2.00	10.85	2.47	13.40	PGSC0003DMG400015386	PGSC0003DMT400039811	PGSC0003DMP400026982	Conserved gene of unknown function	MICRO.16511.C1_896
CUST_33791_PI426222305	0.95	0.74	0.77	0.83	0.87	1.07	3.85	3.60	14.27	13.37	PGSC0003DMG400020012	PGSC0003DMT400051510	PGSC0003DMP400034714	MYB transcription factor MYB117	bf_mxflxxxx_0056f09.t3m.scf_295
CUST_14141_PI426222305	0.69	1.30	1.88	0.76	1.10	1.01	1.08	1.07	13.44	13.33	PGSC0003DMG400023538	PGSC0003DMT400060514	PGSC0003DMP400040755	SAUR family protein
CUST_42407_PI426222305	0.27	0.70	2.57	0.21	0.76	0.91	4.96	5.46	12.09	13.33	PGSC0003DMG400020498	PGSC0003DMT400052815	PGSC0003DMP400035611	Inositol-1,4,5-triphosphate-5-phosphatase	MICRO.10465.C1_763
CUST_20288_PI426222305	0.81	0.94	1.16	0.78	0.97	1.02	45.40	44.68	13.43	13.22	PGSC0003DMG400019357	PGSC0003DMT400049831	PGSC0003DMP400033636	Lipid binding protein	MICRO.12960.C1_528
CUST_5601_PI426222305	0.93	0.70	0.75	0.49	0.53	0.50	2.60	5.24	6.55	13.18	PGSC0003DMG400008854	PGSC0003DMT400022826	PGSC0003DMP400015545	Nodulin	MICRO.13021.C1_1392
CUST_49067_PI426222305	1.20	0.54	0.45	0.90	0.75	0.19	1.25	6.61	2.48	13.16	PGSC0003DMG400029190	PGSC0003DMT400075050	PGSC0003DMP400050831	Auxin-induced SAUR	MICRO.4250.C2_483
CUST_43691_PI426222305	0.38	0.44	1.16	0.69	1.82	0.49	5.99	12.17	6.40	13.02	PGSC0003DMG400001944	PGSC0003DMT400004893	PGSC0003DMP400003468	Cytochrome P450
CUST_10836_PI426222305	0.60	1.02	1.71	0.64	1.07	0.31	4.05	12.87	4.09	13.01	PGSC0003DMG400012294	PGSC0003DMT400032037	PGSC0003DMP400021757	Methanol inducible protein
CUST_31316_PI426222305	0.78	0.91	1.17	0.50	0.65	0.91	10.88	11.94	11.85	12.99	PGSC0003DMG400013433	PGSC0003DMT400034952	PGSC0003DMP400023777	Conserved gene of unknown function
CUST_5664_PI426222305	0.96	0.56	0.58	0.85	0.88	0.19	1.79	9.42	2.47	12.98	PGSC0003DMG400008900	PGSC0003DMT400022986	PGSC0003DMP400015654	Zeamatin
CUST_52788_PI426222305	0.84	0.89	1.06	1.00	1.19	0.27	1.35	5.05	3.46	12.95	PGSC0003DMG400031717	PGSC0003DMT400081161	PGSC0003DMP400054915	Cyclin-dependent protein kinase	bf_mxlfxxxx_0075a10.t3m.scf_267
CUST_36282_PI426222305	0.26	1.07	4.12	0.53	2.03	0.79	3.96	4.99	10.20	12.87	PGSC0003DMG400015401	PGSC0003DMT400039832	PGSC0003DMP400026992	Gene of unknown function
CUST_37443_PI426222305	0.30	1.56	5.16	0.58	1.93	0.14	2.86	20.64	1.78	12.85	PGSC0003DMG400030731	PGSC0003DMT400078972	PGSC0003DMP400053527	Metallocarboxypeptidase inhibitor
CUST_46634_PI426222305	0.98	0.43	0.44	1.00	1.02	0.21	1.25	5.87	2.72	12.83	PGSC0003DMG400010443	PGSC0003DMT400027074	PGSC0003DMP400018466	Conserved gene of unknown function
CUST_11443_PI426222305	0.66	1.61	2.42	0.77	1.16	0.72	14.51	20.28	9.16	12.80	PGSC0003DMG400020562	PGSC0003DMT400052995	PGSC0003DMP400035733	LOB domain-containing protein
CUST_7717_PI426222305	0.72	1.04	1.45	0.91	1.27	0.16	2.55	16.19	2.02	12.80	PGSC0003DMG400003739	PGSC0003DMT400009587	PGSC0003DMP400006675	Conserved gene of unknown function	MICRO.13147.C1_749
CUST_16575_PI426222305	0.92	0.50	0.54	0.99	1.07	0.27	1.61	5.92	3.48	12.79	PGSC0003DMG400026926	PGSC0003DMT400069224	PGSC0003DMP400046744	Osmotin	MICRO.6432.C4_684
CUST_20316_PI426222305	0.41	0.89	2.18	1.27	3.12	0.40	14.27	35.55	5.13	12.77	PGSC0003DMG400019323	PGSC0003DMT400049736	PGSC0003DMP400033569	Non-specific lipid-transfer protein	MICRO.9976.C1_672
CUST_51042_PI426222305	0.43	0.21	0.48	0.33	0.76	0.52	8.37	16.17	6.59	12.74	PGSC0003DMG400001098	PGSC0003DMT400002818	PGSC0003DMP400002041	Cytochrome P450
CUST_27883_PI426222305	1.31	0.59	0.45	0.50	0.39	0.18	1.70	9.56	2.25	12.63	PGSC0003DMG400006242	PGSC0003DMT400015950	PGSC0003DMP400011060	Protein phosphatase 2c	cSTA36A22TH_459
CUST_10612_PI426222305	0.74	1.13	1.51	0.84	1.13	0.74	6.51	8.83	9.28	12.59	PGSC0003DMG400012293	PGSC0003DMT400032036	PGSC0003DMP400021756	Methanol inducible protein	BF_LBCHXXXX_0040H05_T3M.SCF_553
CUST_27577_PI426222305	0.55	1.34	2.43	0.81	1.46	0.13	4.70	35.82	1.64	12.54	PGSC0003DMG400003235	PGSC0003DMT400008381	PGSC0003DMP400005826	Nucleobase ascorbate transporter	MICRO.9489.C1_878
CUST_7798_PI426222305	1.06	0.61	0.57	0.98	0.92	0.24	1.29	5.45	2.96	12.51	PGSC0003DMG400003733	PGSC0003DMT400009574	PGSC0003DMP400006664	Agglutinin isoform
CUST_37394_PI426222305	1.21	0.79	0.66	0.52	0.43	0.48	1.55	3.21	6.04	12.51	PGSC0003DMG400011380	PGSC0003DMT400029596	PGSC0003DMP400020154	Glutaredoxin, grx	MICRO.9354.C1_1
CUST_52248_PI426222305	0.55	0.68	1.24	0.32	0.57	0.49	6.62	13.61	6.08	12.50	PGSC0003DMG400017135	PGSC0003DMT400044144	PGSC0003DMP400029932	Cytochrome P450	PPCAN07TH_167
CUST_27864_PI426222305	0.21	1.25	5.96	0.80	3.80	0.41	12.41	30.34	5.07	12.39	PGSC0003DMG400006233	PGSC0003DMT400015933	PGSC0003DMP400011046	Periaxin
CUST_39238_PI426222305	0.43	3.98	9.30	0.52	1.21	0.50	3.36	6.70	6.18	12.32	PGSC0003DMG400026764	PGSC0003DMT400068816	PGSC0003DMP400046495	Calcium ion binding protein	bf_arrayxxx_0010a01.t7m.scf_306
CUST_6879_PI426222305	0.82	0.72	0.88	0.79	0.96	1.04	1.31	1.25	12.84	12.31	PGSC0003DMG400010283	PGSC0003DMT400026625	PGSC0003DMP400018170	Class I chitinase	MICRO.12707.C1_160
CUST_48689_PI426222305	0.57	0.98	1.73	0.53	0.93	0.41	2.02	4.88	5.10	12.30	PGSC0003DMG400031266	PGSC0003DMT400080307	PGSC0003DMP400054481	No apical meristem (NAM)	cPRO6A12TH_482
CUST_17513_PI426222305	0.88	0.86	0.97	0.53	0.60	1.23	9.88	8.03	15.11	12.29	PGSC0003DMG400000559	PGSC0003DMT400001510	PGSC0003DMP400001122	Peroxidase 5	bf_mxflxxxx_0071b04.t3m.scf_236
CUST_4240_PI426222305	0.89	0.38	0.42	0.31	0.35	0.72	7.42	10.29	8.82	12.25	PGSC0003DMG400002972	PGSC0003DMT400007685	PGSC0003DMP400005341	Conserved gene of unknown function
CUST_16500_PI426222305	0.35	1.31	3.70	0.41	1.17	0.62	3.19	5.18	7.54	12.24	PGSC0003DMG400026986	PGSC0003DMT400069409	PGSC0003DMP400046861	ATP binding protein
CUST_29218_PI426222305	0.78	0.81	1.05	0.83	1.07	0.99	13.26	13.34	12.17	12.24	PGSC0003DMG400001881	PGSC0003DMT400004746	PGSC0003DMP400003360	Gene of unknown function	STMJJ03TV_579
CUST_39475_PI426222305	1.65	0.52	0.31	0.73	0.44	0.25	0.90	3.57	3.08	12.19	PGSC0003DMG400032274	PGSC0003DMT400082123	PGSC0003DMP400055484	Conserved gene of unknown function
CUST_50012_PI426222305	1.05	0.68	0.65	0.82	0.79	0.44	2.35	5.38	5.31	12.16	PGSC0003DMG400031286	PGSC0003DMT400080350	PGSC0003DMP400054508	Calcium-binding protein CML22	MICRO.3132.C4_825
CUST_20797_PI426222305	1.06	1.40	1.32	0.61	0.58	0.74	1.74	2.36	8.89	12.05	PGSC0003DMG400004664	PGSC0003DMT400011875	PGSC0003DMP400008254	Gene of unknown function
CUST_20918_PI426222305	1.19	0.46	0.39	0.95	0.80	0.25	1.50	6.03	3.01	12.04	PGSC0003DMG400004622	PGSC0003DMT400011774	PGSC0003DMP400008178	Conserved gene of unknown function
CUST_19738_PI426222305	0.97	0.71	0.73	0.79	0.81	1.04	5.21	5.00	12.53	12.01	PGSC0003DMG400020708	PGSC0003DMT400053373	PGSC0003DMP400036006	Peptide/nitrate transporter	bf_mxflxxxx_0070e03.t3m.scf_391
CUST_16579_PI426222305	0.59	0.16	0.27	0.17	0.29	1.20	14.40	11.96	14.45	12.00	PGSC0003DMG400042301	PGSC0003DMT400092730	PGSC0003DMP400064405	SAUR family protein
CUST_45543_PI426222305	1.22	0.45	0.37	0.79	0.65	0.19	1.21	6.46	2.24	11.97	PGSC0003DMG400031046	PGSC0003DMT400079728	PGSC0003DMP400054076	Sucrose synthase	PPCCM51TH_600
CUST_52141_PI426222305	0.20	2.42	12.00	0.33	1.62	0.39	2.28	5.79	4.69	11.89	PGSC0003DMG400005581	PGSC0003DMT400014233	PGSC0003DMP400009834	Cytochrome P450 92B1	MICRO.13108.C1_158
CUST_52787_PI426222305	0.93	0.97	1.04	1.13	1.21	0.27	1.35	4.93	3.24	11.87	PGSC0003DMG400031717	PGSC0003DMT400081162	PGSC0003DMP400054916	Cyclin-dependent protein kinase
CUST_45068_PI426222305	0.77	2.96	3.83	0.83	1.07	0.95	15.36	16.21	11.21	11.84	PGSC0003DMG400012024	PGSC0003DMT400031369	PGSC0003DMP400021269	O-methyltransferase
CUST_35827_PI426222305	0.78	1.01	1.29	1.03	1.32	0.99	12.47	12.64	11.65	11.81	PGSC0003DMG400018304	PGSC0003DMT400047165	PGSC0003DMP400031899	Gene of unknown function
CUST_16325_PI426222305	0.44	0.94	2.15	0.77	1.77	0.62	40.09	65.11	7.26	11.79	PGSC0003DMG401023579	PGSC0003DMT400060618	PGSC0003DMP400040807	Structural constituent of cell wall
CUST_4983_PI426222305	0.81	1.05	1.30	0.75	0.92	0.50	3.77	7.49	5.91	11.74	PGSC0003DMG400011594	PGSC0003DMT400030302	PGSC0003DMP400020585	Tau class glutathione transferase GSTU50
CUST_21213_PI426222305	0.72	0.70	0.98	0.80	1.12	0.92	10.69	11.56	10.85	11.74	PGSC0003DMG400007788	PGSC0003DMT400020101	PGSC0003DMP400013708	WRKY transcription factor 29
CUST_47810_PI426222305	1.02	0.67	0.65	0.69	0.67	0.36	2.03	5.66	4.16	11.61	PGSC0003DMG400007457	PGSC0003DMT400019294	PGSC0003DMP400013220	DNA binding protein	cSTB22O18TH_414
CUST_46240_PI426222305	1.12	0.69	0.62	0.84	0.75	1.24	4.74	3.82	14.37	11.59	PGSC0003DMG401020664	PGSC0003DMT400053237	PGSC0003DMP400035907	Second messenger-dependent protein kinase
CUST_5193_PI426222305	0.66	1.30	1.96	0.55	0.83	1.10	1.84	1.67	12.73	11.59	PGSC0003DMG400001495	PGSC0003DMT400003777	PGSC0003DMP400002694	Ribonucleoprotein, chloroplast	MICRO.2018.C1_144
CUST_28380_PI426222305	0.53	0.73	1.39	0.35	0.66	1.29	3.44	2.67	14.88	11.57	PGSC0003DMG400017214	PGSC0003DMT400044333	PGSC0003DMP400030074	MazG nucleotide pyrophosphohydrolase domain protein	MICRO.9636.C1_472
CUST_48812_PI426222305	0.25	0.22	0.89	0.12	0.49	1.27	8.97	7.04	14.74	11.57	PGSC0003DMG400021798	PGSC0003DMT400056115	PGSC0003DMP400037763	Conserved gene of unknown function
CUST_2914_PI426222305	0.86	1.04	1.21	0.62	0.72	0.18	1.20	6.50	2.13	11.54	PGSC0003DMG400000219	PGSC0003DMT400000620	PGSC0003DMP400000469	RING-H2 finger protein ATL3K
CUST_35513_PI426222305	0.12	1.28	10.42	0.83	6.79	0.32	1.61	4.99	3.70	11.48	PGSC0003DMG400012533	PGSC0003DMT400032632	PGSC0003DMP400022170	Gene of unknown function	MICRO.14262.C2_604
CUST_2142_PI426222305	0.86	1.00	1.16	0.57	0.66	0.24	1.78	7.52	2.69	11.40	PGSC0003DMG400010993	PGSC0003DMT400028551	PGSC0003DMP400019418	Cytochrome P450 hydroxylase
CUST_25497_PI426222305	0.78	1.24	1.60	0.77	0.99	1.47	9.29	6.31	16.75	11.38	PGSC0003DMG400011282	PGSC0003DMT400029363	PGSC0003DMP400019982	Tryptophan synthase beta chain
CUST_36982_PI426222305	1.85	0.69	0.37	0.60	0.33	0.35	2.50	7.12	3.99	11.37	PGSC0003DMG400029194	PGSC0003DMT400075056	PGSC0003DMP400050836	Abscisic acid receptor PYL4	MICRO.14310.C1_839
CUST_22407_PI426222305	0.74	0.78	1.05	0.45	0.61	0.66	1.65	2.51	7.48	11.34	PGSC0003DMG400015164	PGSC0003DMT400039220	PGSC0003DMP400026605	Conserved gene of unknown function
CUST_31223_PI426222305	0.42	1.17	2.78	0.72	1.71	0.59	5.88	9.93	6.66	11.25	PGSC0003DMG400024822	PGSC0003DMT400063862	PGSC0003DMP400043024	R2r3-myb transcription factor
CUST_47201_PI426222305	1.22	0.66	0.54	1.30	1.07	0.21	2.15	10.16	2.38	11.24	PGSC0003DMG400020800	PGSC0003DMT400053615	PGSC0003DMP400036158	Cationic peroxidase 1
CUST_48829_PI426222305	0.46	0.37	0.80	0.46	0.99	1.44	13.58	9.40	16.17	11.19	PGSC0003DMG400021798	PGSC0003DMT400056116	PGSC0003DMP400037764	Conserved gene of unknown function	bf_mxlfxxxx_0041c04.t3m.scf_62
CUST_35775_PI426222305	0.68	0.59	0.87	1.43	2.11	0.96	3.05	3.18	10.74	11.18	PGSC0003DMG400018245	PGSC0003DMT400046973	PGSC0003DMP400031782	Vetispiradiene synthase 1
CUST_50034_PI426222305	1.13	0.64	0.57	0.59	0.53	0.60	1.51	2.52	6.67	11.09	PGSC0003DMG400025446	PGSC0003DMT400065438	PGSC0003DMP400044135	Gene of unknown function	MICRO.13746.C1_386
CUST_30349_PI426222305	0.43	1.06	2.45	0.80	1.85	0.43	8.02	18.48	4.81	11.08	PGSC0003DMG401027116	PGSC0003DMT400069728	PGSC0003DMP400047098	Laccase 90c	MICRO.15168.C1_702
CUST_12397_PI426222305	1.09	0.45	0.41	0.92	0.85	0.23	1.21	5.27	2.54	11.07	PGSC0003DMG403024767	PGSC0003DMT400063728	PGSC0003DMP400042918	Pectinesterase
CUST_49952_PI426222305	1.40	0.70	0.50	0.60	0.43	0.71	2.06	2.91	7.81	11.02	PGSC0003DMG400027674	PGSC0003DMT400071160	PGSC0003DMP400048124	50S ribosomal protein L17, chloroplastic	MICRO.3908.C1_1
CUST_45732_PI426222305	0.64	1.10	1.72	1.15	1.80	0.32	1.97	6.11	3.55	10.97	PGSC0003DMG400021630	PGSC0003DMT400055713	PGSC0003DMP400037509	Polygalacturonase	MICRO.15910.C1_1382
CUST_43_PI426222305	1.00	0.72	0.73	0.88	0.88	0.63	2.65	4.20	6.90	10.91	PGSC0003DMG400003456	PGSC0003DMT400008893	PGSC0003DMP400006157	Gene of unknown function
CUST_40275_PI426222305	0.15	1.58	10.53	0.85	5.63	0.16	1.11	6.90	1.76	10.91	PGSC0003DMG400014055	PGSC0003DMT400036487	PGSC0003DMP400024741	Peroxidase	cSTA10M1TH_273
CUST_16308_PI426222305	0.78	0.67	0.85	1.09	1.39	0.98	34.84	35.57	10.68	10.91	PGSC0003DMG401023580	PGSC0003DMT400060620	PGSC0003DMP400040809	Lipid binding protein
CUST_30271_PI426222305	0.99	0.62	0.63	0.97	0.98	0.54	1.84	3.43	5.84	10.89	PGSC0003DMG400004826	PGSC0003DMT400012316	PGSC0003DMP400008563	AP2/ERF domain-containing transcription factor
CUST_22635_PI426222305	1.04	0.54	0.52	1.06	1.01	0.25	1.33	5.28	2.73	10.86	PGSC0003DMG400030360	PGSC0003DMT400078046	PGSC0003DMP400052840	PI-phospholipase C PLC6
CUST_11801_PI426222305	0.70	1.08	1.55	0.94	1.35	0.39	2.71	6.94	4.23	10.84	PGSC0003DMG400018174	PGSC0003DMT400046811	PGSC0003DMP400031676	Short-chain dehydrogenase	bf_suspxxxx_0031c01.t3m.scf_643
CUST_50095_PI426222305	1.04	0.53	0.51	0.91	0.87	0.25	1.43	5.77	2.69	10.81	PGSC0003DMG400006543	PGSC0003DMT400016742	PGSC0003DMP400011573	Conserved gene of unknown function	bf_mxlfxxxx_0064d12.t3m.scf_487
CUST_46332_PI426222305	0.47	1.40	2.96	0.63	1.33	0.41	1.82	4.44	4.41	10.77	PGSC0003DMG400013116	PGSC0003DMT400034146	PGSC0003DMP400023230	Tom	MICRO.9037.C1_726
CUST_7853_PI426222305	0.73	1.28	1.75	0.82	1.11	0.54	1.01	1.85	5.83	10.74	PGSC0003DMG400009892	PGSC0003DMT400025605	PGSC0003DMP400017450	Prolyl endopeptidase
CUST_23211_PI426222305	0.99	0.61	0.61	0.48	0.48	0.72	1.95	2.72	7.68	10.73	PGSC0003DMG400009717	PGSC0003DMT400025143	PGSC0003DMP400017153	Basic helix-loop-helix-containing protein
CUST_38244_PI426222305	0.78	0.71	0.90	0.51	0.65	0.20	2.42	11.87	2.18	10.70	PGSC0003DMG400026186	PGSC0003DMT400067353	PGSC0003DMP400045440	Indole-3-acetic acid-amido synthetase GH3.6	cSTE12L2TH_207
CUST_15386_PI426222305	0.77	0.69	0.90	0.79	1.02	1.28	3.81	2.98	13.68	10.70	PGSC0003DMG401028626	PGSC0003DMT400073692	PGSC0003DMP400049871	NtEIG-A1 protein
CUST_17571_PI426222305	0.68	0.49	0.72	0.53	0.78	1.46	3.78	2.60	15.57	10.69	PGSC0003DMG400000547	PGSC0003DMT400001476	PGSC0003DMP400001099	UP-9A
CUST_47562_PI426222305	2.38	0.45	0.19	0.21	0.09	0.90	3.00	3.35	9.57	10.69	PGSC0003DMG401010492	PGSC0003DMT400027200	PGSC0003DMP400018564	Acidic class II 1,3-beta-glucanase
CUST_31321_PI426222305	0.87	0.72	0.84	0.85	0.98	1.02	4.65	4.55	10.88	10.64	PGSC0003DMG400027819	PGSC0003DMT400071509	PGSC0003DMP400048383	Aquaporin NIP1.1
CUST_2804_PI426222305	0.86	0.71	0.82	0.83	0.97	1.01	4.70	4.68	10.65	10.59	PGSC0003DMG400000219	PGSC0003DMT400000619	PGSC0003DMP400000468	Zinc finger (C3HC4-type RING finger) family protein
CUST_16370_PI426222305	0.75	1.05	1.41	1.04	1.39	0.97	31.81	32.88	10.24	10.59	PGSC0003DMG401023628	PGSC0003DMT400060746	PGSC0003DMP400040879	Conserved gene of unknown function
CUST_19128_PI426222305	0.77	0.86	1.11	0.93	1.20	0.51	1.98	3.91	5.35	10.58	PGSC0003DMG400017337	PGSC0003DMT400044688	PGSC0003DMP400030293	Serine/threonine-protein kinase bri1	SDBN005H14u.scf_421
CUST_46258_PI426222305	0.75	0.53	0.70	1.03	1.37	0.92	8.05	8.71	9.76	10.56	PGSC0003DMG402020664	PGSC0003DMT400053241	PGSC0003DMP400035910	Binding protein	bf_mxflxxxx_0007h09.t3m.scf_64
CUST_23830_PI426222305	0.97	0.58	0.60	0.95	0.97	0.28	1.35	4.82	2.96	10.55	PGSC0003DMG400037554	PGSC0003DMT400087983	PGSC0003DMP400059658	Sulfated surface glycoprotein 185	bf_mxflxxxx_0066f09.t3m.scf_508
CUST_50561_PI426222305	0.43	0.66	1.56	1.28	2.99	0.54	1.40	2.59	5.69	10.55	PGSC0003DMG400015133	PGSC0003DMT400039136	PGSC0003DMP400026563	Defensin
CUST_51481_PI426222305	0.65	0.43	0.67	0.38	0.59	0.49	2.11	4.28	5.15	10.46	PGSC0003DMG400013134	PGSC0003DMT400034175	PGSC0003DMP400023251	Conserved gene of unknown function	054F10AF.esd_350
CUST_17663_PI426222305	0.45	0.76	1.70	0.88	1.98	0.62	2.01	3.24	6.45	10.41	PGSC0003DMG400026017	PGSC0003DMT400066925	PGSC0003DMP400045130	Xenotropic and polytropic murine leukemia virus receptor	MICRO.14556.C1_1
CUST_18329_PI426222305	1.24	0.76	0.61	0.70	0.56	0.81	9.94	12.26	8.43	10.40	PGSC0003DMG400021350	PGSC0003DMT400055029	PGSC0003DMP400037009	C2 domain-containing protein	bf_suspxxxx_0004h05.t3m.scf_352
CUST_47762_PI426222305	1.04	0.45	0.43	0.90	0.87	0.25	1.29	5.22	2.58	10.40	PGSC0003DMG400017023	PGSC0003DMT400043857	PGSC0003DMP400029747	Calcium ion binding protein
CUST_7637_PI426222305	0.74	1.58	2.13	0.98	1.32	0.31	2.98	9.76	3.18	10.39	PGSC0003DMG400003742	PGSC0003DMT400009592	PGSC0003DMP400006680	Cytochrome P450
CUST_17872_PI426222305	0.99	0.49	0.49	0.91	0.92	0.26	1.58	6.17	2.64	10.34	PGSC0003DMG400012442	PGSC0003DMT400032397	PGSC0003DMP400022011	Conserved gene of unknown function	MICRO.11837.C1_1408
CUST_24123_PI426222305	0.93	0.85	0.91	0.80	0.86	0.68	4.92	7.21	7.05	10.34	PGSC0003DMG402019060	PGSC0003DMT400049047	PGSC0003DMP400033138	Sucrose-phosphate synthase isoform C
CUST_46363_PI426222305	0.35	0.45	1.31	0.55	1.58	0.70	1.76	2.53	7.16	10.29	PGSC0003DMG400016903	PGSC0003DMT400043533	PGSC0003DMP400029537	Conserved gene of unknown function
CUST_9429_PI426222305	0.48	0.62	1.29	0.90	1.86	0.91	6.20	6.79	9.39	10.28	PGSC0003DMG400002550	PGSC0003DMT400006548	PGSC0003DMP400004537	Auxin-regulated protein
CUST_16282_PI426222305	0.79	0.69	0.88	0.93	1.19	1.00	29.18	29.13	10.29	10.27	PGSC0003DMG401023595	PGSC0003DMT400060662	PGSC0003DMP400040829	Cytochrome P450
CUST_50400_PI426222305	0.75	0.69	0.93	0.72	0.97	0.64	3.21	5.00	6.59	10.25	PGSC0003DMG400004287	PGSC0003DMT400010945	PGSC0003DMP400007629	Metal tolerance protein
CUST_8939_PI426222305	1.25	0.52	0.41	1.34	1.08	0.31	1.36	4.35	3.19	10.22	PGSC0003DMG400005085	PGSC0003DMT400013041	PGSC0003DMP400009052	Nuclease
CUST_23167_PI426222305	1.09	0.70	0.64	0.36	0.33	0.78	4.81	6.16	7.98	10.22	PGSC0003DMG400031425	PGSC0003DMT400080694	PGSC0003DMP400054722	Nucleic acid binding protein
CUST_12580_PI426222305	0.81	1.02	1.25	0.79	0.97	1.02	1.80	1.76	10.33	10.15	PGSC0003DMG400024770	PGSC0003DMT400063740	PGSC0003DMP400042929	Conserved gene of unknown function
CUST_19277_PI426222305	1.24	0.53	0.43	0.60	0.49	0.23	1.81	7.86	2.33	10.12	PGSC0003DMG400028307	PGSC0003DMT400072744	PGSC0003DMP400049209	Conserved gene of unknown function	MICRO.342.C4_150
CUST_25054_PI426222305	0.99	0.39	0.39	0.63	0.63	0.35	2.56	7.30	3.49	9.95	PGSC0003DMG400023046	PGSC0003DMT400059315	PGSC0003DMP400039936	Conserved gene of unknown function	MICRO.3880.C1_721
CUST_50084_PI426222305	1.08	0.63	0.59	1.02	0.95	0.26	1.34	5.17	2.58	9.95	PGSC0003DMG400006543	PGSC0003DMT400016741	PGSC0003DMP400011572	Thaumatin
CUST_25024_PI426222305	0.95	0.70	0.74	1.14	1.21	0.46	1.99	4.37	4.52	9.92	PGSC0003DMG400021907	PGSC0003DMT400056380	PGSC0003DMP400037937	Conserved gene of unknown function
CUST_52244_PI426222305	0.31	0.44	1.41	0.27	0.87	0.49	5.42	11.07	4.85	9.90	PGSC0003DMG400018056	PGSC0003DMT400046520	PGSC0003DMP400031471	Gene of unknown function
CUST_20270_PI426222305	0.87	0.73	0.84	1.29	1.49	1.11	11.26	10.15	10.98	9.89	PGSC0003DMG400019336	PGSC0003DMT400049770	PGSC0003DMP400033592	Conserved gene of unknown function
CUST_48235_PI426222305	1.06	0.65	0.62	1.02	0.97	0.24	1.23	5.08	2.39	9.86	PGSC0003DMG400001038	PGSC0003DMT400002692	PGSC0003DMP400001951	Early nodulin 55-2
CUST_40190_PI426222305	1.08	0.84	0.78	0.62	0.58	0.40	2.16	5.45	3.90	9.85	PGSC0003DMG400035383	PGSC0003DMT400085812	PGSC0003DMP400057487	UDP-glucose:glucosyltransferase
CUST_2511_PI426222305	0.42	0.68	1.60	0.72	1.71	0.71	1.74	2.45	7.02	9.85	PGSC0003DMG400011090	PGSC0003DMT400028804	PGSC0003DMP400019584	Conserved gene of unknown function	MICRO.5844.C2_541
CUST_17463_PI426222305	0.47	0.52	1.09	1.21	2.56	0.36	1.51	4.20	3.55	9.84	PGSC0003DMG400000573	PGSC0003DMT400001544	PGSC0003DMP400001151	Osmotin
CUST_35404_PI426222305	0.79	0.77	0.98	0.69	0.88	0.30	3.32	11.11	2.94	9.84	PGSC0003DMG400030896	PGSC0003DMT400079375	PGSC0003DMP400053819	ATP binding protein
CUST_14269_PI426222305	0.88	0.71	0.80	1.04	1.17	0.43	3.13	7.34	4.16	9.75	PGSC0003DMG400023339	PGSC0003DMT400059986	PGSC0003DMP400040348	Conserved gene of unknown function	bf_mxlfxxxx_0070b12.t3m.scf_234
CUST_27151_PI426222305	0.21	6.45	31.12	0.62	2.98	0.12	2.82	22.85	1.20	9.72	PGSC0003DMG400010147	PGSC0003DMT400026290	PGSC0003DMP400017954	Kunitz-type enzyme inhibitor S9C11	MICRO.15268.C1_322
CUST_12660_PI426222305	0.49	1.07	2.21	0.65	1.34	0.83	23.89	28.83	8.02	9.68	PGSC0003DMG400028022	PGSC0003DMT400072024	PGSC0003DMP400048700	Sterol desaturase	MICRO.13559.C1_1059
CUST_25220_PI426222305	0.58	0.91	1.57	0.54	0.92	0.70	2.94	4.18	6.80	9.66	PGSC0003DMG400005860	PGSC0003DMT400015017	PGSC0003DMP400010389	DNA binding protein	MICRO.13201.C1_1291
CUST_37872_PI426222305	1.77	0.44	0.25	0.33	0.19	0.14	1.46	10.64	1.32	9.65	PGSC0003DMG400004315	PGSC0003DMT400011023	PGSC0003DMP400007672	Ankyrin repeat-containing protein
CUST_23124_PI426222305	0.93	0.80	0.86	0.67	0.71	0.36	2.47	6.82	3.48	9.61	PGSC0003DMG400009717	PGSC0003DMT400025144	PGSC0003DMP400017154	Basic helix-loop-helix-containing protein
CUST_16399_PI426222305	0.66	1.13	1.72	0.98	1.49	0.41	0.97	2.36	3.96	9.61	PGSC0003DMG401023603	PGSC0003DMT400060684	PGSC0003DMP400040843	Inositol monophosphatase 1	bf_arrayxxx_0022d05.t7m.scf_492
CUST_52046_PI426222305	0.83	0.30	0.36	0.48	0.58	0.74	6.73	9.09	7.11	9.61	PGSC0003DMG400009835	PGSC0003DMT400025478	PGSC0003DMP400017352	N-hydroxylating cytochrome P450 CYP79D1
CUST_22472_PI426222305	0.87	0.82	0.94	0.73	0.84	1.05	2.02	1.93	10.03	9.58	PGSC0003DMG400015221	PGSC0003DMT400039355	PGSC0003DMP400026701	Cytochrome P450 71A2
CUST_17051_PI426222305	0.38	0.40	1.05	2.15	5.69	0.37	5.88	15.91	3.50	9.46	PGSC0003DMG401011998	PGSC0003DMT400031304	PGSC0003DMP400021230	High-affinity nitrate transporter	MICRO.2286.C74_1370
CUST_18332_PI426222305	0.52	0.95	1.84	0.80	1.55	0.48	2.44	5.05	4.55	9.40	PGSC0003DMG400016405	PGSC0003DMT400042269	PGSC0003DMP400028670	Conserved gene of unknown function
CUST_32168_PI426222305	1.01	1.05	1.04	0.61	0.60	0.55	1.16	2.10	5.17	9.35	PGSC0003DMG400014489	PGSC0003DMT400037563	PGSC0003DMP400025534	Xylem serine proteinase 1	STMEN40TV_162
CUST_13518_PI426222305	0.11	1.09	10.31	0.30	2.84	0.57	4.69	8.25	5.31	9.34	PGSC0003DMG400006764	PGSC0003DMT400017390	PGSC0003DMP400011954	Cytokinin oxidase/dehydrogenase	SSBN002L17u.scf_185
CUST_11931_PI426222305	1.01	0.63	0.62	0.95	0.95	0.28	1.21	4.31	2.61	9.33	PGSC0003DMG400009657	PGSC0003DMT400025000	PGSC0003DMP400017057	Conserved gene of unknown function	cSTS9M3TH_625
CUST_44922_PI426222305	1.53	0.78	0.51	0.64	0.42	0.64	2.68	4.20	5.95	9.32	PGSC0003DMG402030252	PGSC0003DMT400077768	PGSC0003DMP400052669	Conserved gene of unknown function
CUST_16619_PI426222305	0.73	0.79	1.08	0.47	0.64	0.20	2.16	10.96	1.83	9.32	PGSC0003DMG400027070	PGSC0003DMT400069632	PGSC0003DMP400047017	Pectate lyase
CUST_27863_PI426222305	1.62	0.63	0.39	0.57	0.35	0.41	2.44	5.89	3.85	9.31	PGSC0003DMG400006242	PGSC0003DMT400015953	PGSC0003DMP400011063	Protein phosphatase 2C 48
CUST_18981_PI426222305	0.84	0.63	0.74	1.18	1.40	0.26	1.75	6.79	2.39	9.25	PGSC0003DMG400020435	PGSC0003DMT400052645	PGSC0003DMP400035496	Zinc finger family protein
CUST_23043_PI426222305	0.68	0.82	1.21	0.46	0.68	0.60	3.49	5.79	5.54	9.18	PGSC0003DMG401023705	PGSC0003DMT400060942	PGSC0003DMP400041018	Gene of unknown function
CUST_2640_PI426222305	0.79	1.27	1.61	0.83	1.06	0.36	3.14	8.63	3.33	9.15	PGSC0003DMG400031185	PGSC0003DMT400080088	PGSC0003DMP400054329	Tospovirus resistance protein D
CUST_45542_PI426222305	0.19	0.75	3.94	0.88	4.63	0.15	1.45	9.82	1.35	9.15	PGSC0003DMG400031044	PGSC0003DMT400079714	PGSC0003DMP400054072	MYB transcription factor	MICRO.6841.C2_555
CUST_16321_PI426222305	3.59	0.86	0.24	0.42	0.12	0.53	17.52	33.03	4.84	9.13	PGSC0003DMG400010766	PGSC0003DMT400027950	PGSC0003DMP400019045	Glutaredoxin
CUST_38005_PI426222305	1.38	0.53	0.38	0.67	0.48	0.40	1.55	3.87	3.66	9.13	PGSC0003DMG400031850	PGSC0003DMT400081451	PGSC0003DMP400055128	2-Hydroxyisoflavanone dehydratase	bf_mxlfxxxx_0024a08.t3m.scf_724
CUST_49354_PI426222305	1.00	0.69	0.69	0.73	0.74	0.99	1.34	1.35	9.06	9.10	PGSC0003DMG400021836	PGSC0003DMT400056201	PGSC0003DMP400037827	Chaperone protein DNAj
CUST_48881_PI426222305	0.83	0.72	0.86	0.80	0.97	1.03	24.63	23.97	9.33	9.09	PGSC0003DMG400016800	PGSC0003DMT400043278	PGSC0003DMP400029353	R2r3-myb transcription factor	MICRO.208.C3_1829
CUST_43276_PI426222305	0.33	0.74	2.27	0.44	1.33	1.12	6.25	5.56	10.17	9.05	PGSC0003DMG400024998	PGSC0003DMT400064346	PGSC0003DMP400043385	Conserved gene of unknown function	MICRO.1941.C2_1
CUST_32314_PI426222305	1.53	0.38	0.25	0.40	0.26	0.39	2.84	7.25	3.53	9.04	PGSC0003DMG400004948	PGSC0003DMT400012702	PGSC0003DMP400008822	MYB transcription factor MYB161	MICRO.13641.C1_1447
CUST_40146_PI426222305	1.01	0.87	0.87	0.52	0.52	0.48	2.61	5.43	4.34	9.03	PGSC0003DMG400026596	PGSC0003DMT400068395	PGSC0003DMP400046215	Ribose-phosphate pyrophosphokinase	MICRO.18117.C1_674
CUST_41765_PI426222305	0.54	0.70	1.31	0.50	0.92	0.71	4.21	5.94	6.41	9.03	PGSC0003DMG400006098	PGSC0003DMT400015624	PGSC0003DMP400010822	RTM1 protein	ACDA02010H06.T3m.scf_336
CUST_50838_PI426222305	1.20	0.45	0.37	0.64	0.53	0.32	2.46	7.75	2.85	8.98	PGSC0003DMG400008631	PGSC0003DMT400022251	PGSC0003DMP400015172	Glutathione s-transferase	cSTS3A22TH_603
CUST_16768_PI426222305	0.62	0.92	1.47	0.80	1.28	0.55	4.93	8.94	4.94	8.96	PGSC0003DMG400026933	PGSC0003DMT400069236	PGSC0003DMP400046752	Hydrogen peroxide-induced 1	MICRO.16248.C1_465
CUST_46280_PI426222305	1.61	0.69	0.43	0.50	0.31	0.44	10.70	24.17	3.96	8.94	PGSC0003DMG400020674	PGSC0003DMT400053261	PGSC0003DMP400035928	Conserved gene of unknown function
CUST_28286_PI426222305	0.80	0.20	0.25	0.11	0.14	0.66	4.61	6.94	5.91	8.90	PGSC0003DMG400017231	PGSC0003DMT400044379	PGSC0003DMP400030111	Transcription factor TSRF1
CUST_2135_PI426222305	0.79	0.85	1.08	0.65	0.82	0.72	4.42	6.15	6.36	8.84	PGSC0003DMG400028295	PGSC0003DMT400072713	PGSC0003DMP400049186	Gene of unknown function	bf_mxlfxxxx_0065f11.t3m.scf_466
CUST_35203_PI426222305	0.82	0.73	0.89	0.87	1.06	1.03	3.52	3.41	9.09	8.79	PGSC0003DMG400024025	PGSC0003DMT400061728	PGSC0003DMP400041541	Gene of unknown function
CUST_41917_PI426222305	0.49	1.66	3.42	0.93	1.90	0.21	1.64	7.75	1.86	8.78	PGSC0003DMG400010198	PGSC0003DMT400026433	PGSC0003DMP400018042	Conserved gene of unknown function	MICRO.7273.C1_624
CUST_34070_PI426222305	0.50	0.53	1.06	0.66	1.31	1.07	3.03	2.83	9.40	8.78	PGSC0003DMG400011729	PGSC0003DMT400030625	PGSC0003DMP400020794	Fe-S metabolism associated domain-containing protein
CUST_50496_PI426222305	0.98	0.72	0.73	0.92	0.93	0.31	1.05	3.44	2.65	8.67	PGSC0003DMG400024153	PGSC0003DMT400062068	PGSC0003DMP400041765	Conserved gene of unknown function
CUST_23940_PI426222305	0.18	0.59	3.36	0.74	4.24	0.35	11.43	32.73	3.03	8.67	PGSC0003DMG400033589	PGSC0003DMT400083791	PGSC0003DMP400056083	Periaxin	bf_arrayxxx_0051h06.t7m.scf_21
CUST_26442_PI426222305	0.97	0.81	0.83	0.35	0.37	0.47	3.55	7.56	4.07	8.67	PGSC0003DMG400014347	PGSC0003DMT400037209	PGSC0003DMP400025275	PAR-1c protein	MICRO.1833.C1_689
CUST_39931_PI426222305	0.80	1.73	2.16	0.69	0.86	0.54	1.03	1.91	4.67	8.65	PGSC0003DMG400029937	PGSC0003DMT400076963	PGSC0003DMP400052151	ZIP family metal transporter
CUST_18696_PI426222305	0.80	0.70	0.88	0.83	1.03	1.01	28.91	28.55	8.75	8.64	PGSC0003DMG400000465	PGSC0003DMT400001233	PGSC0003DMP400000916	Zinc finger protein	MICRO.9595.C1_1240
CUST_46853_PI426222305	0.94	0.61	0.65	0.52	0.55	0.40	2.05	5.07	3.48	8.62	PGSC0003DMG400032094	PGSC0003DMT400081727	PGSC0003DMP400055196	Inosine-uridine preferring nucleoside hydrolase
CUST_46252_PI426222305	1.31	0.59	0.45	0.48	0.37	0.35	8.62	24.91	2.97	8.57	PGSC0003DMG400020672	PGSC0003DMT400053259	PGSC0003DMP400035926	Conserved gene of unknown function
CUST_40384_PI426222305	1.09	0.91	0.83	1.03	0.94	0.41	2.35	5.68	3.53	8.55	PGSC0003DMG400019472	PGSC0003DMT400050141	PGSC0003DMP400033854	Copper chaperone	MICRO.4192.C1_1388
CUST_45691_PI426222305	0.57	0.87	1.53	0.45	0.80	1.23	13.43	10.90	10.46	8.49	PGSC0003DMG400030875	PGSC0003DMT400079324	PGSC0003DMP400053782	Metal ion binding protein	MICRO.16384.C1_80
CUST_26587_PI426222305	0.43	0.24	0.55	0.31	0.70	0.31	2.05	6.69	2.60	8.46	PGSC0003DMG400000339	PGSC0003DMT400000896	PGSC0003DMP400000658	Beta-galactosidase	MICRO.10930.C2_461
CUST_52532_PI426222305	0.29	1.64	5.67	1.41	4.86	0.31	0.98	3.17	2.61	8.42	PGSC0003DMG400035499	PGSC0003DMT400085928	PGSC0003DMP400057603	Gene of unknown function
CUST_29230_PI426222305	0.76	0.59	0.78	0.38	0.50	1.04	16.80	16.19	8.74	8.42	PGSC0003DMG400001892	PGSC0003DMT400004773	PGSC0003DMP400003380	Conserved gene of unknown function
CUST_33729_PI426222305	0.71	0.66	0.92	0.73	1.02	1.07	6.30	5.91	8.85	8.30	PGSC0003DMG400030610	PGSC0003DMT400078657	PGSC0003DMP400053309	Conserved gene of unknown function	bf_suspxxxx_0060c12.t3m.scf_340
CUST_24444_PI426222305	0.44	1.54	3.53	0.78	1.78	0.40	0.65	1.62	3.34	8.27	PGSC0003DMG400028808	PGSC0003DMT400074117	PGSC0003DMP400050180	2-oxoglutarate-dependent dioxygenase	BF_LBCHXXXX_0052E01_T3M.SCF_154
CUST_10539_PI426222305	0.73	1.06	1.45	0.66	0.91	0.39	3.00	7.63	3.25	8.27	PGSC0003DMG400012294	PGSC0003DMT400032039	PGSC0003DMP400021758	Methanol inducible protein	BPLI4L3TH_288
CUST_17099_PI426222305	0.80	0.97	1.22	0.59	0.74	0.94	4.51	4.82	7.70	8.22	PGSC0003DMG400007113	PGSC0003DMT400018310	PGSC0003DMP400012609	Fatty acyl-CoA reductase 3	MICRO.8619.C1_1098
CUST_24985_PI426222305	0.75	0.82	1.09	0.63	0.84	0.96	4.02	4.19	7.88	8.22	PGSC0003DMG400021897	PGSC0003DMT400056354	PGSC0003DMP400037923	Gene of unknown function
CUST_9056_PI426222305	1.12	0.49	0.43	1.00	0.89	0.50	1.16	2.34	4.09	8.21	PGSC0003DMG400005064	PGSC0003DMT400012997	PGSC0003DMP400009023	Transcription factor
CUST_14118_PI426222305	1.07	0.56	0.52	1.03	0.96	0.34	1.09	3.25	2.75	8.21	PGSC0003DMG400023349	PGSC0003DMT400060008	PGSC0003DMP400040368	Conserved gene of unknown function
CUST_26817_PI426222305	0.80	0.65	0.82	1.02	1.28	0.67	10.38	15.55	5.48	8.21	PGSC0003DMG400043512	PGSC0003DMT400093941	PGSC0003DMP400065616	Cytochrome P450
CUST_52670_PI426222305	0.58	0.67	1.15	0.26	0.44	0.83	4.10	4.97	6.77	8.21	PGSC0003DMG400029231	PGSC0003DMT400075138	PGSC0003DMP400050891	Conserved gene of unknown function
CUST_21193_PI426222305	0.67	0.44	0.66	0.26	0.39	0.76	3.14	4.12	6.22	8.18	PGSC0003DMG400007880	PGSC0003DMT400020387	PGSC0003DMP400013886	Senescence-associated protein
CUST_24051_PI426222305	0.08	1.05	12.59	1.13	13.49	0.47	13.24	28.31	3.82	8.17	PGSC0003DMG400033590	PGSC0003DMT400083792	PGSC0003DMP400056084	Periaxin	bf_mxflxxxx_0029a12.t3m.scf_619
CUST_38622_PI426222305	0.82	1.00	1.23	0.67	0.82	0.90	3.59	3.98	7.37	8.15	PGSC0003DMG400029662	PGSC0003DMT400076295	PGSC0003DMP400051671	Gene of unknown function
CUST_525_PI426222305	0.75	1.62	2.16	0.76	1.01	0.90	3.25	3.62	7.30	8.15	PGSC0003DMG400027758	PGSC0003DMT400071347	PGSC0003DMP400048258	Gene of unknown function	bf_suspxxxx_0062f02.t3m.scf_1
CUST_23164_PI426222305	0.86	0.90	1.04	0.68	0.79	0.40	2.68	6.63	3.29	8.14	PGSC0003DMG400009717	PGSC0003DMT400025146	PGSC0003DMP400017156	Basic helix-loop-helix-containing protein
CUST_44223_PI426222305	0.63	0.96	1.51	0.58	0.91	0.86	5.73	6.70	6.96	8.13	PGSC0003DMG400013637	PGSC0003DMT400035476	PGSC0003DMP400024125	Conserved gene of unknown function	MICRO.15364.C1_547
CUST_18130_PI426222305	0.67	0.76	1.12	0.51	0.76	0.92	4.40	4.80	7.44	8.12	PGSC0003DMG400018818	PGSC0003DMT400048449	PGSC0003DMP400032813	ATP-binding cassette transporter	MICRO.17861.C1_531
CUST_23228_PI426222305	0.95	0.84	0.89	0.76	0.81	0.39	2.58	6.57	3.18	8.11	PGSC0003DMG400009717	PGSC0003DMT400025145	PGSC0003DMP400017155	Basic helix-loop-helix-containing protein	MICRO.10835.C1_411
CUST_43638_PI426222305	0.80	0.61	0.77	0.53	0.66	0.45	5.40	11.88	3.67	8.08	PGSC0003DMG400011797	PGSC0003DMT400030793	PGSC0003DMP400020911	GTP binding protein	MICRO.15024.C1_674
CUST_17032_PI426222305	0.67	1.00	1.48	0.62	0.92	0.93	6.08	6.52	7.48	8.02	PGSC0003DMG400007113	PGSC0003DMT400018309	PGSC0003DMP400012608	Fatty acyl-CoA reductase 3
CUST_6925_PI426222305	1.48	0.82	0.56	0.76	0.51	0.85	4.79	5.66	6.79	8.02	PGSC0003DMG400016971	PGSC0003DMT400043698	PGSC0003DMP400029651	Conserved gene of unknown function
CUST_34024_PI426222305	0.94	0.63	0.67	0.97	1.03	0.31	1.20	3.87	2.47	7.98	PGSC0003DMG400011733	PGSC0003DMT400030635	PGSC0003DMP400020803	Conserved gene of unknown function
CUST_6574_PI426222305	0.56	1.07	1.92	0.62	1.11	0.66	3.45	5.24	5.25	7.98	PGSC0003DMG400005703	PGSC0003DMT400014567	PGSC0003DMP400010070	CLE12	MICRO.17093.C1_440
CUST_20569_PI426222305	1.08	0.54	0.50	0.75	0.70	0.31	1.40	4.47	2.50	7.96	PGSC0003DMG400015031	PGSC0003DMT400038884	PGSC0003DMP400026427	Nucleotide binding site-leucine rich repeat protein
CUST_7627_PI426222305	1.80	0.70	0.39	0.94	0.52	0.47	1.30	2.79	3.72	7.95	PGSC0003DMG400003686	PGSC0003DMT400009458	PGSC0003DMP400006573	Oxidoreductase	MICRO.2241.C1_515
CUST_20080_PI426222305	0.96	0.62	0.65	0.43	0.45	0.73	4.33	5.96	5.77	7.95	PGSC0003DMG400019147	PGSC0003DMT400049250	PGSC0003DMP400033261	Xylem serine proteinase 1
CUST_44784_PI426222305	1.05	0.63	0.60	1.11	1.06	0.41	1.09	2.66	3.24	7.89	PGSC0003DMG400015708	PGSC0003DMT400040626	PGSC0003DMP400027547	Receptor serine-threonine protein kinase	bf_ivrootxx_0043f04.t3m.scf_519
CUST_50504_PI426222305	0.99	0.78	0.79	1.18	1.19	0.38	1.57	4.13	2.99	7.86	PGSC0003DMG400024153	PGSC0003DMT400062067	PGSC0003DMP400041764	Conserved gene of unknown function
CUST_7915_PI426222305	1.04	0.73	0.70	0.74	0.71	0.35	1.98	5.70	2.73	7.85	PGSC0003DMG400020752	PGSC0003DMT400053499	PGSC0003DMP400036073	Dicer-1
CUST_51406_PI426222305	0.27	0.34	1.23	0.13	0.47	1.28	3.41	2.67	10.02	7.85	PGSC0003DMG400031360	PGSC0003DMT400080529	PGSC0003DMP400054617	UDP-glucoronosyl/UDP-glucosyl transferase family protein	MICRO.13629.C1_685
CUST_678_PI426222305	0.72	1.20	1.65	0.39	0.53	0.58	2.34	4.02	4.55	7.82	PGSC0003DMG400021394	PGSC0003DMT400055131	PGSC0003DMP400037082	Kinase	MICRO.16363.C1_666
CUST_47698_PI426222305	0.80	3.04	3.81	0.96	1.20	0.82	1.43	1.75	6.37	7.80	PGSC0003DMG402023851	PGSC0003DMT400061283	PGSC0003DMP400041250	LOB domain-containing protein	MICRO.14073.C2_1
CUST_46357_PI426222305	1.08	0.88	0.81	0.75	0.69	0.98	1.16	1.18	7.63	7.79	PGSC0003DMG400005498	PGSC0003DMT400014021	PGSC0003DMP400009691	Multifunctional protein	bf_mxflxxxx_0053b05.t3m.scf_270
CUST_39957_PI426222305	1.33	1.10	0.83	0.67	0.51	0.57	1.31	2.30	4.44	7.79	PGSC0003DMG400029937	PGSC0003DMT400076964	PGSC0003DMP400052152	ZIP family metal transporter	MICRO.17807.C1_638
CUST_24143_PI426222305	0.82	0.73	0.88	0.81	0.98	1.05	3.57	3.40	8.17	7.78	PGSC0003DMG400022929	PGSC0003DMT400059031	PGSC0003DMP400039762	Aspartate aminotransferase	MICRO.4228.C1_2335
CUST_2853_PI426222305	1.15	0.87	0.75	0.70	0.60	0.31	1.14	3.73	2.38	7.78	PGSC0003DMG400033121	PGSC0003DMT400083213	PGSC0003DMP400055895	RING zinc finger protein	bf_ivrootxx_0049d04.t3m.scf_481
CUST_28244_PI426222305	0.82	0.71	0.87	0.78	0.96	1.04	4.19	4.02	8.10	7.78	PGSC0003DMG400046646	PGSC0003DMT400097075	PGSC0003DMP400068750	Ethylene-responsive transcription factor
CUST_8205_PI426222305	1.18	0.77	0.65	0.68	0.58	0.89	5.56	6.26	6.90	7.76	PGSC0003DMG402029345	PGSC0003DMT400075447	PGSC0003DMP400051096	Isoform 2 of TMV resistance protein N	BF_LBCHXXXX_0041E11_T3M.SCF_463
CUST_42746_PI426222305	0.94	0.94	0.99	0.92	0.97	0.44	1.89	4.31	3.39	7.75	PGSC0003DMG400020360	PGSC0003DMT400052457	PGSC0003DMP400035363	Conserved gene of unknown function
CUST_38625_PI426222305	0.92	1.21	1.31	0.72	0.77	1.10	4.35	3.97	8.46	7.72	PGSC0003DMG400029662	PGSC0003DMT400076296	PGSC0003DMP400051672	Gene of unknown function	MICRO.12028.C1_87
CUST_24288_PI426222305	0.71	1.05	1.49	0.74	1.05	0.82	1.79	2.17	6.31	7.67	PGSC0003DMG400028809	PGSC0003DMT400074121	PGSC0003DMP400050182	2-oxoglutarate-dependent dioxygenase
CUST_13526_PI426222305	0.61	1.80	2.94	0.72	1.18	0.38	1.45	3.77	2.92	7.61	PGSC0003DMG403006826	PGSC0003DMT400017594	PGSC0003DMP400012091	Aldehyde oxidase	MICRO.3746.C1_219
CUST_4599_PI426222305	0.69	0.96	1.39	0.90	1.29	0.41	1.17	2.84	3.13	7.57	PGSC0003DMG400008094	PGSC0003DMT400020910	PGSC0003DMP400014243	Carbonic anhydrase	MICRO.17593.C1_323
CUST_48902_PI426222305	0.14	1.12	8.17	0.83	6.05	0.89	0.98	1.09	6.77	7.57	PGSC0003DMG400021882	PGSC0003DMT400056323	PGSC0003DMP400037898	Gene of unknown function
CUST_51681_PI426222305	0.65	1.33	2.05	0.51	0.79	0.58	1.67	2.90	4.32	7.51	PGSC0003DMG400041532	PGSC0003DMT400091961	PGSC0003DMP400063636	UDP-glucose:glucosyltransferase
CUST_36553_PI426222305	1.69	0.89	0.53	0.79	0.47	0.46	0.97	2.12	3.42	7.49	PGSC0003DMG401025083	PGSC0003DMT400064551	PGSC0003DMP400043519	Peroxidase	MICRO.2883.C1_1401
CUST_45136_PI426222305	0.94	1.20	1.28	0.89	0.95	0.67	2.85	4.26	5.00	7.48	PGSC0003DMG400028013	PGSC0003DMT400072001	PGSC0003DMP400048684	Conserved gene of unknown function	MICRO.15309.C1_392
CUST_18749_PI426222305	0.60	0.51	0.86	0.38	0.63	0.76	6.33	8.38	5.64	7.47	PGSC0003DMG400026543	PGSC0003DMT400068277	PGSC0003DMP400046125	Pleiotropic drug resistance protein 2	cSTB45I2TH_36
CUST_16817_PI426222305	0.74	0.89	1.19	0.79	1.06	0.23	1.64	7.28	1.68	7.46	PGSC0003DMG400027077	PGSC0003DMT400069644	PGSC0003DMP400047028	R2r3-myb transcription factor	BF_LBCHXXXX_0048G08_T3M.SCF_317
CUST_52530_PI426222305	0.84	0.89	1.06	1.00	1.19	0.44	1.10	2.48	3.30	7.45	PGSC0003DMG400006743	PGSC0003DMT400017300	PGSC0003DMP400011916	Auxin efflux carrier component
CUST_27705_PI426222305	1.00	0.88	0.88	0.88	0.88	0.34	1.11	3.28	2.53	7.44	PGSC0003DMG400021034	PGSC0003DMT400054224	PGSC0003DMP400036492	Serine/threonine protein kinase	BF_LBCHXXXX_0010D01_T3M.SCF_1
CUST_7639_PI426222305	1.12	0.55	0.49	0.88	0.79	0.31	1.14	3.63	2.34	7.44	PGSC0003DMG400003686	PGSC0003DMT400009457	PGSC0003DMP400006572	Oxidoreductase
CUST_37331_PI426222305	0.57	2.22	3.92	0.64	1.13	0.55	1.65	2.98	4.09	7.42	PGSC0003DMG400011399	PGSC0003DMT400029648	PGSC0003DMP400020192	Ubiquitin-protein ligase
CUST_3067_PI426222305	0.61	1.65	2.69	1.04	1.69	0.39	1.31	3.40	2.85	7.39	PGSC0003DMG400027777	PGSC0003DMT400071397	PGSC0003DMP400048299	F-box family protein
CUST_39477_PI426222305	0.13	0.36	2.67	0.08	0.56	1.03	6.03	5.85	7.58	7.36	PGSC0003DMG400032243	PGSC0003DMT400082065	PGSC0003DMP400055440	Homocysteine s-methyltransferase	MICRO.861.C2_718
CUST_34359_PI426222305	0.36	0.51	1.40	0.93	2.57	0.48	3.55	7.43	3.50	7.33	PGSC0003DMG400036003	PGSC0003DMT400086432	PGSC0003DMP400058107	Gibberellin 20-oxidase 1
CUST_14870_PI426222305	0.92	2.10	2.28	0.75	0.81	0.98	9.95	10.15	7.18	7.33	PGSC0003DMG401025689	PGSC0003DMT400065993	PGSC0003DMP400044496	O-methyltransferase	MICRO.13124.C1_390
CUST_42705_PI426222305	0.98	0.97	0.99	0.87	0.89	0.46	1.81	3.96	3.33	7.28	PGSC0003DMG400020360	PGSC0003DMT400052456	PGSC0003DMP400035362	Conserved gene of unknown function
CUST_42397_PI426222305	0.62	1.38	2.21	0.44	0.70	0.38	6.39	16.71	2.77	7.25	PGSC0003DMG400014104	PGSC0003DMT400036586	PGSC0003DMP400024808	Patatin-2-Kuras 4	030C09AF.esd_248
CUST_42771_PI426222305	0.67	1.02	1.53	0.97	1.45	0.28	1.16	4.18	2.01	7.25	PGSC0003DMG400000830	PGSC0003DMT400002168	PGSC0003DMP400001578	CLE12
CUST_33491_PI426222305	0.93	1.03	1.11	0.49	0.53	0.28	2.10	7.54	2.02	7.25	PGSC0003DMG400017620	PGSC0003DMT400045414	PGSC0003DMP400030770	Nitrate transporter	bf_arrayxxx_0036e06.t7m.scf_362
CUST_15030_PI426222305	0.69	1.15	1.67	0.88	1.29	0.32	1.29	4.00	2.33	7.23	PGSC0003DMG400022233	PGSC0003DMT400057238	PGSC0003DMP400038499	Indole-3-acetic acid-induced protein ARG7	MICRO.12199.C2_437
CUST_37606_PI426222305	0.97	0.85	0.87	0.69	0.71	0.47	1.32	2.80	3.41	7.21	PGSC0003DMG402019242	PGSC0003DMT400049539	PGSC0003DMP400033436	S-locus-specific glycoprotein S6
CUST_5410_PI426222305	1.14	0.73	0.64	0.93	0.82	1.25	1.55	1.24	9.02	7.20	PGSC0003DMG400001550	PGSC0003DMT400003935	PGSC0003DMP400002802	TSI-1 protein
CUST_21244_PI426222305	0.27	0.48	1.75	0.19	0.70	0.79	3.38	4.30	5.61	7.14	PGSC0003DMG400007880	PGSC0003DMT400020389	PGSC0003DMP400013887	Senescence-associated protein	MICRO.13020.C5_26
CUST_22965_PI426222305	0.97	0.91	0.94	1.09	1.12	0.52	1.15	2.22	3.70	7.14	PGSC0003DMG400023707	PGSC0003DMT400060951	PGSC0003DMP400041027	Homeobox-leucine zipper protein HAT14	MICRO.14441.C1_1212
CUST_23979_PI426222305	0.81	0.71	0.87	0.79	0.98	1.20	4.24	3.54	8.53	7.14	PGSC0003DMG400012554	PGSC0003DMT400032698	PGSC0003DMP400022221	Conserved gene of unknown function
CUST_42402_PI426222305	1.34	0.74	0.56	0.56	0.42	0.76	2.86	3.75	5.43	7.12	PGSC0003DMG400020498	PGSC0003DMT400052816	PGSC0003DMP400035612	Inositol-1,4,5-triphosphate-5-phosphatase
CUST_2907_PI426222305	0.59	0.86	1.47	1.09	1.85	0.43	1.54	3.59	3.04	7.09	PGSC0003DMG400027766	PGSC0003DMT400071369	PGSC0003DMP400048274	Generic methyltransferase
CUST_4554_PI426222305	0.86	0.90	1.04	0.79	0.92	1.16	9.41	8.10	8.25	7.09	PGSC0003DMG400001143	PGSC0003DMT400002920	PGSC0003DMP400002114	Mads box protein
CUST_30505_PI426222305	0.83	0.80	0.96	0.81	0.97	1.04	2.01	1.93	7.37	7.08	PGSC0003DMG400003090	PGSC0003DMT400007990	PGSC0003DMP400005555	Leucoanthocyanidin dioxygenase	MICRO.7970.C1_575
CUST_4968_PI426222305	0.60	0.47	0.77	0.69	1.15	0.72	3.21	4.48	5.06	7.07	PGSC0003DMG400003573	PGSC0003DMT400009209	PGSC0003DMP400006378	Zinc finger protein
CUST_44636_PI426222305	0.93	0.69	0.74	0.91	0.98	0.97	2.85	2.95	6.82	7.06	PGSC0003DMG400010597	PGSC0003DMT400027481	PGSC0003DMP400018733	Gene of unknown function
CUST_15398_PI426222305	0.79	1.20	1.51	0.76	0.96	0.29	1.20	4.06	2.08	7.05	PGSC0003DMG400042397	PGSC0003DMT400092826	PGSC0003DMP400064501	Conserved gene of unknown function	bf_arrayxxx_0039d01.t7m.scf_604
CUST_5636_PI426222305	0.73	1.13	1.54	0.68	0.93	0.33	1.87	5.73	2.30	7.04	PGSC0003DMG400002710	PGSC0003DMT400007016	PGSC0003DMP400004864	Transcription factor	STMIC11TV_232
CUST_36335_PI426222305	0.79	0.50	0.64	0.92	1.17	0.43	2.24	5.24	2.99	7.00	PGSC0003DMG400028983	PGSC0003DMT400074561	PGSC0003DMP400050505	VQ motif-containing protein
CUST_30327_PI426222305	0.94	1.10	1.17	0.62	0.66	0.64	3.06	4.80	4.45	6.98	PGSC0003DMG400027192	PGSC0003DMT400069927	PGSC0003DMP400047257	Zinc ion binding protein
CUST_25931_PI426222305	0.78	0.41	0.53	0.45	0.58	0.93	7.24	7.81	6.47	6.97	PGSC0003DMG400020112	PGSC0003DMT400051816	PGSC0003DMP400034887	Conserved gene of unknown function
CUST_47348_PI426222305	0.36	0.94	2.63	1.14	3.20	0.76	4.65	6.14	5.26	6.95	PGSC0003DMG400008303	PGSC0003DMT400021395	PGSC0003DMP400014560	Triacylglycerol lipase	MICRO.11818.C1_237
CUST_17489_PI426222305	0.64	1.21	1.91	1.04	1.63	0.33	1.26	3.84	2.28	6.94	PGSC0003DMG400026472	PGSC0003DMT400068062	PGSC0003DMP400045976	Gamma-glutamylcyclotransferase	bf_arrayxxx_0055h12.t3m.scf_607
CUST_12633_PI426222305	0.76	1.10	1.45	0.91	1.21	0.94	10.48	11.12	6.54	6.93	PGSC0003DMG400017012	PGSC0003DMT400043833	PGSC0003DMP400029735	Avr9/Cf-9 rapidly elicited protein 132
CUST_10558_PI426222305	0.78	0.69	0.88	0.80	1.03	1.00	12.42	12.37	6.93	6.91	PGSC0003DMG400012317	PGSC0003DMT400032090	PGSC0003DMP400021797	WRKY transcription factor 19	POAEE69TP_868
CUST_4136_PI426222305	0.85	0.70	0.83	0.79	0.93	1.02	3.35	3.28	7.05	6.91	PGSC0003DMG400002943	PGSC0003DMT400007615	PGSC0003DMP400005301	Microsomal omega-6-desaturase	bf_cswbxxxx_0012a02.t3m.scf_199
CUST_41465_PI426222305	0.79	0.70	0.88	0.79	0.99	1.03	3.26	3.16	7.09	6.88	PGSC0003DMG400023895	PGSC0003DMT400061396	PGSC0003DMP400041305	Gene of unknown function
CUST_10493_PI426222305	0.96	1.39	1.45	0.79	0.83	0.95	1.50	1.58	6.50	6.84	PGSC0003DMG401012350	PGSC0003DMT400032165	PGSC0003DMP400021860	GTP binding protein
CUST_12742_PI426222305	0.41	1.23	3.01	0.30	0.74	0.94	3.79	4.01	6.44	6.83	PGSC0003DMG400024478	PGSC0003DMT400062887	PGSC0003DMP400042332	Calmodulin-binding protein	STMGL85TV_158
CUST_47811_PI426222305	1.02	0.97	0.95	0.71	0.69	0.62	2.21	3.55	4.24	6.81	PGSC0003DMG400007457	PGSC0003DMT400019295	PGSC0003DMP400013221	Basic helix-loop-helix family protein
CUST_43760_PI426222305	1.06	0.71	0.67	1.13	1.06	0.43	0.87	2.02	2.93	6.79	PGSC0003DMG400015556	PGSC0003DMT400040204	PGSC0003DMP400027270	Conserved gene of unknown function	MICRO.6767.C2_532
CUST_37620_PI426222305	0.75	1.16	1.55	0.61	0.82	0.38	1.70	4.52	2.55	6.76	PGSC0003DMG400019275	PGSC0003DMT400049615	PGSC0003DMP400033490	S-locus-specific glycoprotein S13
CUST_31363_PI426222305	0.77	1.01	1.32	0.82	1.06	0.98	6.64	6.74	6.65	6.76	PGSC0003DMG402013400	PGSC0003DMT400034863	PGSC0003DMP400023719	Auxin-induced protein 5NG4	POACE94TV_764
CUST_51269_PI426222305	0.72	0.71	0.98	0.81	1.12	1.47	3.83	2.60	9.95	6.75	PGSC0003DMG400031451	PGSC0003DMT400080755	PGSC0003DMP400054754	Hcr2-5D	MICRO.6118.C1_1451
CUST_10916_PI426222305	1.01	1.02	1.01	0.64	0.63	0.82	4.48	5.47	5.51	6.72	PGSC0003DMG400013994	PGSC0003DMT400036364	PGSC0003DMP400024660	Conserved gene of unknown function
CUST_28647_PI426222305	0.81	0.71	0.88	0.92	1.14	1.03	2.63	2.54	6.94	6.71	PGSC0003DMG400046821	PGSC0003DMT400097250	PGSC0003DMP400068925	Gene of unknown function
CUST_44612_PI426222305	1.56	0.38	0.25	1.13	0.73	0.25	2.11	8.51	1.66	6.70	PGSC0003DMG400005236	PGSC0003DMT400013426	PGSC0003DMP400009300	SAUR family protein	bf_ivrootxx_0051H02.t3m.scf_553
CUST_32282_PI426222305	0.43	0.31	0.72	0.16	0.37	1.70	7.12	4.19	11.38	6.70	PGSC0003DMG400004932	PGSC0003DMT400012615	PGSC0003DMP400008768	Homeobox-leucine zipper protein HAT22	MICRO.14458.C1_935
CUST_36950_PI426222305	0.92	0.69	0.75	0.78	0.84	1.01	2.55	2.53	6.74	6.70	PGSC0003DMG400026237	PGSC0003DMT400067482	PGSC0003DMP400045538	Glycoprotein homolog
CUST_3172_PI426222305	0.96	0.87	0.91	0.79	0.82	0.55	1.67	3.05	3.65	6.68	PGSC0003DMG400027766	PGSC0003DMT400071371	PGSC0003DMP400048276	Generic methyltransferase
CUST_42720_PI426222305	0.90	0.93	1.03	0.92	1.02	0.46	1.79	3.92	3.04	6.67	PGSC0003DMG400020360	PGSC0003DMT400052455	PGSC0003DMP400035361	Conserved gene of unknown function	MICRO.197.C3_1563
CUST_2875_PI426222305	0.80	1.74	2.18	0.50	0.62	0.44	1.77	3.99	2.94	6.63	PGSC0003DMG400027777	PGSC0003DMT400071396	PGSC0003DMP400048298	F-box family protein
CUST_24436_PI426222305	0.69	0.89	1.27	1.44	2.07	0.93	7.25	7.77	6.18	6.62	PGSC0003DMG400013176	PGSC0003DMT400034271	PGSC0003DMP400023312	DUF26 domain-containing protein 2	MICRO.10366.C2_455
CUST_2757_PI426222305	1.07	0.94	0.87	0.62	0.58	0.50	1.62	3.23	3.30	6.57	PGSC0003DMG402018777	PGSC0003DMT400048327	PGSC0003DMP400032724	LEDI-5c protein	MICRO.10473.C1_1
CUST_47564_PI426222305	2.23	0.60	0.27	0.64	0.29	0.91	2.19	2.41	5.96	6.55	PGSC0003DMG400010490	PGSC0003DMT400027198	PGSC0003DMP400018562	Acidic class II 1,3-beta-glucanase
CUST_10650_PI426222305	0.83	1.00	1.21	0.82	0.99	0.32	5.19	16.02	2.12	6.55	PGSC0003DMG400012241	PGSC0003DMT400031909	PGSC0003DMP400021659	Conserved gene of unknown function	bf_mxflxxxx_0002h02.t3m.scf_123
CUST_2568_PI426222305	0.53	7.11	13.50	0.66	1.26	0.74	1.96	2.66	4.82	6.55	PGSC0003DMG400011129	PGSC0003DMT400028912	PGSC0003DMP400019651	Gene of unknown function	cSTB27O18TH_56
CUST_23914_PI426222305	0.67	1.04	1.54	0.68	1.01	0.94	4.49	4.76	6.18	6.54	PGSC0003DMG400012554	PGSC0003DMT400032694	PGSC0003DMP400022220	Caspase
CUST_10737_PI426222305	0.41	0.74	1.83	0.48	1.18	1.18	3.56	3.01	7.74	6.54	PGSC0003DMG400012293	PGSC0003DMT400032035	PGSC0003DMP400021755	Methanol inducible protein
CUST_46815_PI426222305	0.84	0.93	1.11	1.04	1.24	0.26	1.43	5.41	1.72	6.53	PGSC0003DMG400000706	PGSC0003DMT400001874	PGSC0003DMP400001380	Conserved gene of unknown function	MICRO.12557.C2_497
CUST_2157_PI426222305	0.92	1.34	1.45	0.95	1.03	0.81	0.59	0.72	5.28	6.52	PGSC0003DMG400028121	PGSC0003DMT400072260	PGSC0003DMP400048856	BZIP domain class transcription factor	MICRO.3349.C1_1277
CUST_43478_PI426222305	0.73	1.16	1.59	0.95	1.30	0.39	1.64	4.25	2.50	6.49	PGSC0003DMG400025611	PGSC0003DMT400065792	PGSC0003DMP400044376	Disease resistance protein	MICRO.10902.C2_637
CUST_11126_PI426222305	0.59	0.85	1.44	0.64	1.09	0.98	5.88	6.01	6.32	6.46	PGSC0003DMG400030494	PGSC0003DMT400078329	PGSC0003DMP400053056	Homeobox protein	STDB001G18u.scf_446
CUST_39557_PI426222305	1.10	0.80	0.72	0.51	0.46	0.36	1.51	4.19	2.34	6.46	PGSC0003DMG400018936	PGSC0003DMT400048725	PGSC0003DMP400032974	RNase H family protein
CUST_23131_PI426222305	0.47	0.88	1.84	0.67	1.42	0.87	3.52	4.03	5.61	6.41	PGSC0003DMG400010300	PGSC0003DMT400026657	PGSC0003DMP400018194	Actin-depolymerizing factor	MICRO.10513.C1_740
CUST_32907_PI426222305	1.61	0.57	0.35	0.72	0.45	0.94	2.59	2.76	6.01	6.39	PGSC0003DMG400003353	PGSC0003DMT400008652	PGSC0003DMP400006006	NBS-LRR resistance protein	MICRO.12069.C1_744
CUST_49655_PI426222305	0.52	0.71	1.35	0.76	1.45	0.58	2.14	3.71	3.69	6.39	PGSC0003DMG401019891	PGSC0003DMT400051216	PGSC0003DMP400034532	AMP dependent CoA ligase	MICRO.14908.C1_1093
CUST_6675_PI426222305	0.86	0.90	1.05	1.08	1.27	0.34	3.23	9.47	2.18	6.37	PGSC0003DMG400014259	PGSC0003DMT400036992	PGSC0003DMP400025117	Gene of unknown function
CUST_48546_PI426222305	0.71	1.35	1.91	0.55	0.78	1.16	2.01	1.73	7.36	6.34	PGSC0003DMG400016847	PGSC0003DMT400043402	PGSC0003DMP400029445	Conserved gene of unknown function
CUST_5165_PI426222305	0.68	1.04	1.54	0.37	0.55	0.63	2.55	4.05	3.99	6.33	PGSC0003DMG400014902	PGSC0003DMT400038582	PGSC0003DMP400026224	Cytochrome P450
CUST_16234_PI426222305	1.59	0.81	0.51	0.40	0.25	0.25	7.55	29.77	1.60	6.33	PGSC0003DMG400010407	PGSC0003DMT400026983	PGSC0003DMP400018397	Hydroxyproline-rich glycoprotein
CUST_33199_PI426222305	0.43	0.88	2.06	1.19	2.80	0.25	1.75	7.13	1.54	6.29	PGSC0003DMG400026300	PGSC0003DMT400067634	PGSC0003DMP400045653	Aromatic amino acid decarboxylase 2	MICRO.6170.C1_1170
CUST_50955_PI426222305	0.09	0.76	8.73	0.19	2.15	1.38	9.40	6.83	8.64	6.28	PGSC0003DMG400032821	PGSC0003DMT400082799	PGSC0003DMP400055725	Conserved gene of unknown function	bf_arrayxxx_0098a07.t7m.scf_72
CUST_18839_PI426222305	0.78	0.84	1.07	0.79	1.01	1.01	1.85	1.84	6.31	6.27	PGSC0003DMG403007406	PGSC0003DMT400019129	PGSC0003DMP400013118	Male sterility protein	STMIA57TV_244
CUST_33513_PI426222305	0.82	0.96	1.17	0.78	0.95	0.42	1.18	2.82	2.62	6.25	PGSC0003DMG400017634	PGSC0003DMT400045460	PGSC0003DMP400030802	Thioredoxin h6
CUST_10386_PI426222305	0.56	0.99	1.78	0.64	1.14	0.52	3.32	6.38	3.23	6.21	PGSC0003DMG400011191	PGSC0003DMT400029083	PGSC0003DMP400019787	Gene of unknown function	SSBT004A06x.scf_394
CUST_32288_PI426222305	1.26	0.70	0.55	0.77	0.61	1.09	1.99	1.83	6.75	6.19	PGSC0003DMG400004968	PGSC0003DMT400012748	PGSC0003DMP400008854	Conserved gene of unknown function	bf_mxflxxxx_0051e11.t3m.scf_440
CUST_47516_PI426222305	0.75	1.37	1.84	0.54	0.72	0.37	2.16	5.81	2.30	6.18	PGSC0003DMG400023074	PGSC0003DMT400059386	PGSC0003DMP400039975	Isoamyl acetate-hydrolyzing esterase
CUST_42734_PI426222305	0.95	0.79	0.83	0.77	0.81	0.57	1.72	3.00	3.52	6.16	PGSC0003DMG400020360	PGSC0003DMT400052454	PGSC0003DMP400035360	Conserved gene of unknown function
CUST_34140_PI426222305	1.52	0.25	0.17	0.41	0.27	0.74	4.30	5.81	4.54	6.14	PGSC0003DMG400012718	PGSC0003DMT400033123	PGSC0003DMP400022531	Cytokinin oxidase/dehydrogenase 1
CUST_30396_PI426222305	1.02	1.00	0.97	0.54	0.53	0.63	2.46	3.88	3.89	6.14	PGSC0003DMG400027192	PGSC0003DMT400069925	PGSC0003DMP400047255	Zinc ion binding protein
CUST_48927_PI426222305	0.65	0.74	1.14	1.15	1.78	0.78	1.77	2.27	4.78	6.12	PGSC0003DMG400025386	PGSC0003DMT400065300	PGSC0003DMP400044031	Ankyrin repeat-containing protein
CUST_28250_PI426222305	1.02	0.93	0.91	0.82	0.80	0.30	1.39	4.55	1.86	6.10	PGSC0003DMG400017167	PGSC0003DMT400044212	PGSC0003DMP400029980	Protein kinase 1	bf_suspxxxx_0012f06.t3m.scf_571
CUST_30194_PI426222305	1.04	0.77	0.74	0.57	0.55	0.27	1.58	5.77	1.65	6.06	PGSC0003DMG400004735	PGSC0003DMT400012073	PGSC0003DMP400008395	Conserved gene of unknown function	MICRO.7733.C1_800
CUST_22966_PI426222305	0.56	0.99	1.78	0.54	0.96	1.17	6.05	5.15	7.08	6.03	PGSC0003DMG402023705	PGSC0003DMT400060943	PGSC0003DMP400041019	E3 ubiquitin-protein ligase SINAT2
CUST_10213_PI426222305	0.84	0.58	0.69	0.55	0.66	0.55	2.22	4.06	3.29	6.02	PGSC0003DMG400011191	PGSC0003DMT400029082	PGSC0003DMP400019786	Gene of unknown function
CUST_30807_PI426222305	0.23	1.08	4.68	0.48	2.08	0.56	3.71	6.57	3.40	6.02	PGSC0003DMG400014643	PGSC0003DMT400037958	PGSC0003DMP400025796	HAP3 subunit of HAP complex	bf_ivrootxx_0051A10.t3m.scf_324
CUST_10658_PI426222305	0.72	1.00	1.40	0.96	1.33	0.40	1.25	3.09	2.43	6.02	PGSC0003DMG400012251	PGSC0003DMT400031933	PGSC0003DMP400021680	Short-chain dehydrogenase
CUST_29180_PI426222305	0.66	0.49	0.74	0.28	0.43	1.10	12.41	11.28	6.62	6.01	PGSC0003DMG400001891	PGSC0003DMT400004771	PGSC0003DMP400003378	Conserved gene of unknown function
CUST_36007_PI426222305	0.77	0.89	1.15	0.71	0.92	0.90	2.68	2.99	5.36	5.99	PGSC0003DMG401016617	PGSC0003DMT400042826	PGSC0003DMP400029045	Cytochrome P450	cSTS1H7TH_548
CUST_314_PI426222305	1.11	0.86	0.78	0.65	0.59	0.59	1.72	2.94	3.49	5.95	PGSC0003DMG400041991	PGSC0003DMT400092420	PGSC0003DMP400064095	Gene of unknown function
CUST_27825_PI426222305	0.37	1.47	3.93	1.16	3.11	0.54	1.05	1.96	3.19	5.94	PGSC0003DMG400036853	PGSC0003DMT400087282	PGSC0003DMP400058957	Late blight resistance protein
CUST_11135_PI426222305	0.68	0.55	0.82	0.61	0.90	1.25	4.18	3.35	7.42	5.93	PGSC0003DMG400030553	PGSC0003DMT400078488	PGSC0003DMP400053181	ATP binding / kinase/ protein kinase/ protein serine/threonine kinase/ protein tyrosine kinase/ sugar binding	bf_arrayxxx_0078c09.t7m.scf_56
CUST_35132_PI426222305	0.50	0.67	1.34	0.30	0.60	0.91	3.72	4.08	5.40	5.93	PGSC0003DMG400005262	PGSC0003DMT400013490	PGSC0003DMP400009348	Anthranilate phosphoribosyltransferase	bf_arrayxxx_0024g12.t3m.scf_136
CUST_34129_PI426222305	1.00	0.64	0.63	1.01	1.01	0.49	1.17	2.37	2.92	5.91	PGSC0003DMG400012705	PGSC0003DMT400033085	PGSC0003DMP400022513	Conserved gene of unknown function
CUST_17328_PI426222305	0.91	0.96	1.05	0.31	0.34	0.74	2.60	3.49	4.37	5.88	PGSC0003DMG400019435	PGSC0003DMT400050017	PGSC0003DMP400033767	Wound-induced protein WIN1	MICRO.11296.C2_1106
CUST_28299_PI426222305	1.05	1.22	1.17	0.80	0.76	0.42	1.60	3.82	2.47	5.87	PGSC0003DMG400017168	PGSC0003DMT400044213	PGSC0003DMP400029981	Conserved gene of unknown function	MICRO.11332.C1_661
CUST_46916_PI426222305	0.97	0.90	0.93	1.06	1.09	0.40	1.44	3.57	2.37	5.87	PGSC0003DMG400009830	PGSC0003DMT400025462	PGSC0003DMP400017345	Ureide permease
CUST_3638_PI426222305	0.70	0.88	1.26	0.62	0.88	1.07	2.68	2.50	6.27	5.86	PGSC0003DMG400024951	PGSC0003DMT400064219	PGSC0003DMP400043288	Cytochrome P450	MICRO.11239.C2_1587
CUST_34153_PI426222305	1.33	0.60	0.45	1.04	0.78	0.42	1.00	2.39	2.45	5.86	PGSC0003DMG400012704	PGSC0003DMT400033082	PGSC0003DMP400022511	Conserved gene of unknown function	bf_ivrootxx_0018h08.t3m.scf_261
CUST_5311_PI426222305	1.27	0.82	0.65	0.58	0.46	0.90	2.10	2.32	5.27	5.83	PGSC0003DMG400014902	PGSC0003DMT400038580	PGSC0003DMP400026222	Cytochrome P450	MICRO.5548.C1_744
CUST_751_PI426222305	1.09	0.99	0.91	0.50	0.46	0.29	1.62	5.59	1.68	5.81	PGSC0003DMG400000519	PGSC0003DMT400001397	PGSC0003DMP400001031	1,3-beta-glucan glucanohydrolase
CUST_1328_PI426222305	0.61	0.98	1.61	0.84	1.38	1.12	3.29	2.95	6.45	5.78	PGSC0003DMG400012626	PGSC0003DMT400032865	PGSC0003DMP400022364	Conserved gene of unknown function	MICRO.8562.C1_721
CUST_14494_PI426222305	0.66	0.87	1.32	0.48	0.73	0.97	7.63	7.86	5.60	5.78	PGSC0003DMG400025856	PGSC0003DMT400066534	PGSC0003DMP400044853	Auxin and ethylene responsive GH3	BF_TUBSXXXX_0020F06_T3M.SCF_297
CUST_35977_PI426222305	0.85	1.12	1.32	0.64	0.75	0.85	1.28	1.50	4.91	5.78	PGSC0003DMG400017919	PGSC0003DMT400046161	PGSC0003DMP400031256	Conserved gene of unknown function	SDBN002J05u.scf_220
CUST_40001_PI426222305	0.93	1.02	1.10	0.94	1.01	0.43	1.59	3.67	2.51	5.77	PGSC0003DMG400011598	PGSC0003DMT400030308	PGSC0003DMP400020590	Conserved gene of unknown function	MICRO.17293.C1_365
CUST_16342_PI426222305	0.37	0.73	2.00	0.60	1.63	0.99	15.79	15.91	5.69	5.74	PGSC0003DMG401023626	PGSC0003DMT400060743	PGSC0003DMP400040876	Receptor kinase
CUST_6138_PI426222305	0.67	1.24	1.85	0.45	0.67	0.52	1.94	3.72	2.98	5.72	PGSC0003DMG400004233	PGSC0003DMT400010825	PGSC0003DMP400007534	Nodulin protein	bf_ivrootxx_0015b01.t3m.scf_141
CUST_46666_PI426222305	0.94	0.69	0.74	0.92	0.98	0.76	2.33	3.06	4.34	5.71	PGSC0003DMG400030201	PGSC0003DMT400077633	PGSC0003DMP400052584	Conserved gene of unknown function	MICRO.17127.C1_203
CUST_5766_PI426222305	0.63	1.21	1.92	0.71	1.13	0.41	1.66	4.03	2.35	5.70	PGSC0003DMG400002710	PGSC0003DMT400007015	PGSC0003DMP400004863	Transcription factor	MICRO.10293.C1_555
CUST_27271_PI426222305	0.85	0.68	0.80	1.01	1.18	0.37	1.39	3.80	2.08	5.69	PGSC0003DMG400024295	PGSC0003DMT400062426	PGSC0003DMP400042029	Conserved gene of unknown function
CUST_13995_PI426222305	0.93	0.96	1.04	0.97	1.05	0.45	1.23	2.75	2.54	5.69	PGSC0003DMG400002026	PGSC0003DMT400005133	PGSC0003DMP400003633	Bipolar kinesin KRP-130
CUST_37597_PI426222305	1.05	0.71	0.68	0.73	0.69	0.38	1.94	5.12	2.15	5.68	PGSC0003DMG401019242	PGSC0003DMT400049532	PGSC0003DMP400033434	S-locus-specific glycoprotein S6	BF_LBCHXXXX_0040F11_T3M.SCF_194
CUST_14626_PI426222305	0.64	0.92	1.44	0.42	0.66	0.93	7.20	7.74	5.27	5.67	PGSC0003DMG400025856	PGSC0003DMT400066533	PGSC0003DMP400044852	Auxin and ethylene responsive GH3	bf_arrayxxx_0030g12.t7m.scf_568
CUST_35040_PI426222305	0.34	1.46	4.34	0.64	1.91	0.44	1.22	2.80	2.46	5.66	PGSC0003DMG400020829	PGSC0003DMT400053689	PGSC0003DMP400036210	Copper transporter 1	147F06AF.esd_458
CUST_11079_PI426222305	0.30	0.58	1.93	0.56	1.88	1.06	3.64	3.44	5.98	5.65	PGSC0003DMG400030503	PGSC0003DMT400078350	PGSC0003DMP400053071	Conserved gene of unknown function	bf_ivrootxx_0032b02.t3m.scf_172
CUST_36538_PI426222305	0.92	0.71	0.77	0.70	0.76	1.01	3.27	3.23	5.72	5.65	PGSC0003DMG400031133	PGSC0003DMT400079950	PGSC0003DMP400054242	Heat-shock protein	bf_mxflxxxx_0036a01.t3m.scf_131
CUST_38368_PI426222305	0.95	0.90	0.95	0.43	0.45	0.56	2.47	4.39	3.18	5.65	PGSC0003DMG400017762	PGSC0003DMT400045807	PGSC0003DMP400031044	RING/C3HC4/PHD zinc finger	MICRO.9741.C1_705
CUST_48422_PI426222305	0.48	4.15	8.65	1.70	3.54	0.83	0.80	0.96	4.71	5.65	PGSC0003DMG400014025	PGSC0003DMT400036423	PGSC0003DMP400024700	Gene of unknown function	MICRO.347.C3_865
CUST_8551_PI426222305	0.79	0.69	0.87	0.78	0.99	1.91	13.53	7.10	10.77	5.65	PGSC0003DMG400022659	PGSC0003DMT400058342	PGSC0003DMP400039275	UPF0497 membrane protein In26	MICRO.8370.C3_803
CUST_27277_PI426222305	0.96	0.77	0.80	0.99	1.02	0.42	1.32	3.13	2.37	5.64	PGSC0003DMG400024295	PGSC0003DMT400062427	PGSC0003DMP400042030	Conserved gene of unknown function	MICRO.1959.C4_325
CUST_52044_PI426222305	1.56	0.72	0.46	0.85	0.54	0.95	5.36	5.62	5.38	5.64	PGSC0003DMG400009836	PGSC0003DMT400025481	PGSC0003DMP400017354	Cytochrome P450 79a2
CUST_52317_PI426222305	0.91	1.10	1.21	0.62	0.69	0.71	2.35	3.29	4.02	5.63	PGSC0003DMG400016050	PGSC0003DMT400041420	PGSC0003DMP400028067	UDP-glucose:glucosyltransferase	MICRO.6087.C1_876
CUST_27823_PI426222305	1.46	0.46	0.31	0.64	0.44	0.58	2.27	3.88	3.29	5.63	PGSC0003DMG400006242	PGSC0003DMT400015952	PGSC0003DMP400011062	Protein phosphatase 2C 48
CUST_24084_PI426222305	0.32	0.56	1.74	0.78	2.43	0.61	12.40	20.42	3.42	5.63	PGSC0003DMG400033591	PGSC0003DMT400083793	PGSC0003DMP400056085	Periaxin
CUST_14599_PI426222305	1.63	0.68	0.42	0.55	0.34	0.87	3.73	4.30	4.87	5.61	PGSC0003DMG402025923	PGSC0003DMT400066713	PGSC0003DMP400044977	2-oxoglutarate-dependent dioxygenase
CUST_47454_PI426222305	2.24	0.46	0.21	0.52	0.23	0.94	3.58	3.81	5.25	5.60	PGSC0003DMG400025158	PGSC0003DMT400064772	PGSC0003DMP400043670	Divinyl ether synthase
CUST_51617_PI426222305	0.70	1.46	2.10	0.70	1.00	0.60	1.17	1.96	3.34	5.60	PGSC0003DMG400020903	PGSC0003DMT400053872	PGSC0003DMP400036306	UDP-glucose:glucosyltransferase
CUST_7384_PI426222305	0.63	1.48	2.36	0.95	1.51	0.65	1.27	1.96	3.60	5.57	PGSC0003DMG400003682	PGSC0003DMT400009450	PGSC0003DMP400006566	DNA binding protein	bf_mxflxxxx_0037f04.t3m.scf_284
CUST_8883_PI426222305	0.92	1.14	1.24	0.82	0.89	0.96	5.26	5.48	5.34	5.56	PGSC0003DMG400012809	PGSC0003DMT400033348	PGSC0003DMP400022682	Conserved gene of unknown function
CUST_17960_PI426222305	1.27	0.65	0.51	0.34	0.27	0.51	1.34	2.63	2.81	5.52	PGSC0003DMG402007052	PGSC0003DMT400018166	PGSC0003DMP400012502	Transferase, transferring glycosyl groups
CUST_5050_PI426222305	0.74	1.18	1.60	0.75	1.02	0.76	2.81	3.68	4.20	5.51	PGSC0003DMG400003565	PGSC0003DMT400009189	PGSC0003DMP400006365	DnaJ	MICRO.10095.C1_728
CUST_2898_PI426222305	0.43	1.95	4.53	1.04	2.43	0.48	1.12	2.34	2.62	5.51	PGSC0003DMG401004358	PGSC0003DMT400011139	PGSC0003DMP400007751	Dienelactone hydrolase family protein	MICRO.699.C1_1166
CUST_11836_PI426222305	0.55	0.85	1.55	0.64	1.16	1.09	7.01	6.43	6.00	5.50	PGSC0003DMG400018125	PGSC0003DMT400046673	PGSC0003DMP400031575	Gene of unknown function	MICRO.9917.C1_632
CUST_788_PI426222305	0.77	0.95	1.23	0.80	1.04	1.25	7.56	6.05	6.85	5.48	PGSC0003DMG400020208	PGSC0003DMT400052059	PGSC0003DMP400035083	Conserved gene of unknown function
CUST_26570_PI426222305	0.45	0.30	0.67	0.32	0.71	0.48	1.75	3.65	2.61	5.45	PGSC0003DMG400000339	PGSC0003DMT400000900	PGSC0003DMP400000662	Beta-galactosidase
CUST_9693_PI426222305	0.31	1.42	4.62	0.28	0.92	0.62	3.32	5.33	3.39	5.45	PGSC0003DMG400003397	PGSC0003DMT400008751	PGSC0003DMP400006063	Amino acid transporter
CUST_18309_PI426222305	0.83	0.78	0.94	0.75	0.91	0.69	1.82	2.62	3.78	5.44	PGSC0003DMG400016405	PGSC0003DMT400042270	PGSC0003DMP400028671	Leaf senescence protein
CUST_19992_PI426222305	0.97	0.91	0.94	0.60	0.62	0.80	1.69	2.12	4.33	5.43	PGSC0003DMG402019176	PGSC0003DMT400049361	PGSC0003DMP400033312	Lysyl-tRNA synthetase
CUST_42605_PI426222305	1.04	0.63	0.60	0.67	0.64	0.51	1.40	2.76	2.75	5.42	PGSC0003DMG400010342	PGSC0003DMT400026782	PGSC0003DMP400018275	YUP8H12R.27 protein	MICRO.2008.C3_938
CUST_35095_PI426222305	0.43	0.55	1.27	0.25	0.58	0.85	4.65	5.44	4.63	5.41	PGSC0003DMG400019396	PGSC0003DMT400049909	PGSC0003DMP400033693	Gene of unknown function	bf_mxflxxxx_0030g02.t3m.scf_353
CUST_10549_PI426222305	0.85	0.66	0.77	0.69	0.81	0.61	1.98	3.25	3.29	5.41	PGSC0003DMG400012137	PGSC0003DMT400031650	PGSC0003DMP400021457	Ring finger protein
CUST_33144_PI426222305	0.66	0.87	1.32	0.99	1.49	0.49	2.10	4.32	2.62	5.40	PGSC0003DMG400026280	PGSC0003DMT400067600	PGSC0003DMP400045624	Aromatic amino acid decarboxylase 2
CUST_16437_PI426222305	0.99	0.67	0.67	0.76	0.77	0.47	1.22	2.61	2.54	5.40	PGSC0003DMG400023577	PGSC0003DMT400060615	PGSC0003DMP400040805	DNA binding protein
CUST_23753_PI426222305	0.70	0.87	1.25	0.57	0.81	0.89	2.23	2.51	4.80	5.40	PGSC0003DMG400000919	PGSC0003DMT400002406	PGSC0003DMP400001749	Nodulin family protein	MICRO.15922.C1_736
CUST_6129_PI426222305	0.62	1.13	1.83	0.47	0.76	0.53	1.78	3.37	2.85	5.39	PGSC0003DMG400004233	PGSC0003DMT400010824	PGSC0003DMP400007533	Nodulin
CUST_29948_PI426222305	1.22	0.99	0.81	0.73	0.59	0.93	3.91	4.19	5.01	5.39	PGSC0003DMG400040667	PGSC0003DMT400091096	PGSC0003DMP400062771	Conserved gene of unknown function
CUST_40478_PI426222305	0.56	1.00	1.79	0.66	1.19	0.53	0.82	1.57	2.82	5.36	PGSC0003DMG400019484	PGSC0003DMT400050184	PGSC0003DMP400033872	UDP-glucose:glucosyltransferase
CUST_37570_PI426222305	0.70	0.76	1.09	0.60	0.87	1.07	3.15	2.94	5.74	5.36	PGSC0003DMG400019265	PGSC0003DMT400049596	PGSC0003DMP400033476	Small heat-shock protein
CUST_25236_PI426222305	0.84	0.89	1.06	0.52	0.63	0.78	2.58	3.30	4.19	5.36	PGSC0003DMG400005841	PGSC0003DMT400014962	PGSC0003DMP400010358	Calcineurin B
CUST_42395_PI426222305	1.37	0.65	0.48	0.97	0.71	0.89	2.52	2.83	4.75	5.35	PGSC0003DMG400020498	PGSC0003DMT400052813	PGSC0003DMP400035609	Inositol-1,4,5-triphosphate-5-phosphatase	MICRO.11251.C1_697
CUST_39947_PI426222305	0.82	1.22	1.50	0.83	1.02	0.50	0.99	2.00	2.65	5.34	PGSC0003DMG400029937	PGSC0003DMT400076965	PGSC0003DMP400052153	ZIP family metal transporter	MICRO.7227.C2_934
CUST_52476_PI426222305	0.67	1.51	2.27	0.62	0.93	1.06	1.44	1.37	5.62	5.32	PGSC0003DMG400031551	PGSC0003DMT400080981	PGSC0003DMP400054893	Conserved gene of unknown function
CUST_42377_PI426222305	0.65	0.86	1.32	0.84	1.29	1.32	3.54	2.69	6.98	5.31	PGSC0003DMG400020498	PGSC0003DMT400052811	PGSC0003DMP400035607	Inositol-1,4,5-triphosphate-5-phosphatase	bf_arrayxxx_0016e07.t3m.scf_649
CUST_50359_PI426222305	1.95	0.84	0.43	0.58	0.30	0.60	1.14	1.88	3.21	5.31	PGSC0003DMG400013984	PGSC0003DMT400036349	PGSC0003DMP400024650	TMV induced protein 1-2	PPCBE59TH_704
CUST_44110_PI426222305	1.06	0.53	0.50	0.81	0.76	0.86	2.11	2.44	4.59	5.31	PGSC0003DMG400021416	PGSC0003DMT400055182	PGSC0003DMP400037118	Conserved gene of unknown function
CUST_13558_PI426222305	1.15	0.69	0.60	0.85	0.73	1.01	2.67	2.65	5.34	5.30	PGSC0003DMG400006839	PGSC0003DMT400017632	PGSC0003DMP400012119	Subtilase	MICRO.12233.C1_144
CUST_44861_PI426222305	0.64	0.52	0.82	0.69	1.08	0.57	1.85	3.27	2.99	5.29	PGSC0003DMG400015020	PGSC0003DMT400038863	PGSC0003DMP400026414	Protein kinase
CUST_45698_PI426222305	1.12	0.60	0.53	0.97	0.86	0.42	1.27	3.03	2.21	5.28	PGSC0003DMG400030872	PGSC0003DMT400079318	PGSC0003DMP400053779	Conserved gene of unknown function	MICRO.11408.C1_685
CUST_10547_PI426222305	1.06	0.52	0.49	1.01	0.96	0.94	1.07	1.14	4.92	5.25	PGSC0003DMG400012168	PGSC0003DMT400031717	PGSC0003DMP400021503	Na(+)/H(+) antiporter	MICRO.17476.C1_371
CUST_30261_PI426222305	0.44	1.13	2.56	0.70	1.57	0.37	1.94	5.25	1.93	5.24	PGSC0003DMG400004780	PGSC0003DMT400012203	PGSC0003DMP400008480	Protein ODORANT1
CUST_39930_PI426222305	0.85	1.30	1.53	0.49	0.58	0.70	0.89	1.27	3.68	5.24	PGSC0003DMG400029937	PGSC0003DMT400076962	PGSC0003DMP400052150	ZIP family metal transporter
CUST_44244_PI426222305	0.93	0.71	0.76	0.92	0.99	0.38	1.27	3.35	1.99	5.24	PGSC0003DMG400013627	PGSC0003DMT400035453	PGSC0003DMP400024105	Tir-nbs-lrr resistance protein	bf_stolxxxx_0067d09.t3m.scf_167
CUST_12161_PI426222305	1.61	0.44	0.27	1.04	0.65	0.54	0.97	1.78	2.83	5.22	PGSC0003DMG400002303	PGSC0003DMT400005933	PGSC0003DMP400004113	Glucan endo-1,3-beta-glucosidase
CUST_24148_PI426222305	0.57	0.47	0.82	0.23	0.40	0.82	3.17	3.88	4.26	5.21	PGSC0003DMG401019060	PGSC0003DMT400049042	PGSC0003DMP400033134	Sucrose-phosphate synthase isoform C
CUST_21375_PI426222305	0.28	0.95	3.39	0.48	1.72	0.99	2.36	2.39	5.14	5.20	PGSC0003DMG400027283	PGSC0003DMT400070196	PGSC0003DMP400047457	AT-HSFB3 (Arabidopsis thaliana heat shock transcription factor B3)	MICRO.12155.C1_657
CUST_34735_PI426222305	1.52	0.36	0.24	0.46	0.31	0.52	1.49	2.85	2.72	5.19	PGSC0003DMG400003800	PGSC0003DMT400009715	PGSC0003DMP400006771	Hero resistance protein	POACW91TV_230
CUST_40702_PI426222305	0.82	0.87	1.07	0.61	0.75	0.89	4.20	4.75	4.59	5.19	PGSC0003DMG400024146	PGSC0003DMT400062056	PGSC0003DMP400041755	Gene of unknown function
CUST_19031_PI426222305	1.02	0.88	0.87	0.82	0.81	0.49	1.43	2.92	2.54	5.18	PGSC0003DMG400017351	PGSC0003DMT400044724	PGSC0003DMP400030320	Triacylglycerol lipase
CUST_38482_PI426222305	0.61	0.80	1.30	0.70	1.14	1.23	4.47	3.63	6.36	5.16	PGSC0003DMG400025477	PGSC0003DMT400065497	PGSC0003DMP400044180	EF hand family protein	bf_mxlfxxxx_0011c12.t3m.scf_343
CUST_26564_PI426222305	0.44	0.35	0.80	0.35	0.79	0.52	1.85	3.57	2.65	5.13	PGSC0003DMG400000339	PGSC0003DMT400000898	PGSC0003DMP400000660	Beta-galactosidase
CUST_5644_PI426222305	2.29	0.54	0.24	0.70	0.31	0.73	0.87	1.19	3.74	5.13	PGSC0003DMG400008884	PGSC0003DMT400022922	PGSC0003DMP400015613	Cytochrome P450
CUST_43067_PI426222305	0.63	0.99	1.57	0.83	1.32	0.84	2.37	2.83	4.26	5.08	PGSC0003DMG400007338	PGSC0003DMT400018924	PGSC0003DMP400012995	Conserved gene of unknown function
CUST_34978_PI426222305	0.66	1.00	1.52	0.56	0.85	0.81	2.81	3.48	4.10	5.07	PGSC0003DMG400020832	PGSC0003DMT400053693	PGSC0003DMP400036213	Conserved gene of unknown function	MICRO.10108.C1_1101
CUST_44135_PI426222305	0.95	0.60	0.63	0.85	0.89	0.98	2.36	2.41	4.97	5.07	PGSC0003DMG400021416	PGSC0003DMT400055180	PGSC0003DMP400037116	Conserved gene of unknown function	MICRO.5580.C1_636
CUST_24777_PI426222305	0.83	0.73	0.89	1.81	2.18	0.95	1.31	1.39	4.79	5.06	PGSC0003DMG400039442	PGSC0003DMT400089871	PGSC0003DMP400061546	Gag-pol polyprotein
CUST_21209_PI426222305	0.78	1.23	1.58	0.82	1.06	0.39	1.40	3.59	1.96	5.05	PGSC0003DMG403008565	PGSC0003DMT400022078	PGSC0003DMP400015041	Gene of unknown function
CUST_19399_PI426222305	0.38	0.91	2.39	0.27	0.72	0.99	4.22	4.28	4.99	5.05	PGSC0003DMG400028323	PGSC0003DMT400072796	PGSC0003DMP400049243	ZPT4-3
CUST_27874_PI426222305	1.40	0.48	0.34	0.75	0.53	0.52	1.83	3.54	2.60	5.04	PGSC0003DMG400006242	PGSC0003DMT400015949	PGSC0003DMP400011059	Protein phosphatase 2c
CUST_25218_PI426222305	0.49	0.75	1.55	0.56	1.16	1.14	3.27	2.87	5.74	5.04	PGSC0003DMG400005840	PGSC0003DMT400014960	PGSC0003DMP400010357	Calcineurin B	MICRO.12872.C1_744
CUST_16978_PI426222305	0.50	1.07	2.15	0.91	1.82	0.48	1.68	3.49	2.41	5.03	PGSC0003DMG400024350	PGSC0003DMT400062576	PGSC0003DMP400042134	Gene of unknown function
CUST_30205_PI426222305	1.10	0.80	0.72	0.81	0.73	0.57	1.86	3.24	2.88	5.02	PGSC0003DMG400004767	PGSC0003DMT400012161	PGSC0003DMP400008461	Conserved gene of unknown function	MICRO.10197.C1_617
CUST_29208_PI426222305	0.81	0.75	0.93	0.79	0.98	1.36	1.22	0.90	6.81	5.02	PGSC0003DMG400001885	PGSC0003DMT400004757	PGSC0003DMP400003365	RNase H family protein
CUST_30102_PI426222305	1.21	0.51	0.42	1.16	0.96	0.48	0.98	2.04	2.42	5.01	PGSC0003DMG400014988	PGSC0003DMT400038780	PGSC0003DMP400026355	Conserved gene of unknown function	SSBN002A21u.scf_708
CUST_24365_PI426222305	0.48	1.48	3.09	0.79	1.64	0.61	0.90	1.48	3.05	5.01	PGSC0003DMG400028809	PGSC0003DMT400074120	PGSC0003DMP400050181	2-oxoglutarate-dependent dioxygenase	bf_mxlfxxxx_0021c10.t3m.scf_695
CUST_8376_PI426222305	0.70	2.72	3.86	0.90	1.28	0.83	5.34	6.41	4.14	4.97	PGSC0003DMG400029356	PGSC0003DMT400075489	PGSC0003DMP400051120	Polygalacturonase 4	bf_suspxxxx_0056d11.t3m.scf_622
CUST_22615_PI426222305	0.80	0.70	0.88	0.79	0.99	1.02	1.60	1.56	5.07	4.95	PGSC0003DMG400030409	PGSC0003DMT400078172	PGSC0003DMP400052926	Conserved gene of unknown function	MICRO.7209.C1_704
CUST_38420_PI426222305	1.11	0.70	0.63	0.86	0.78	1.05	4.75	4.52	5.19	4.94	PGSC0003DMG400019601	PGSC0003DMT400050431	PGSC0003DMP400034043	Calcineurin B 04
CUST_15605_PI426222305	0.56	0.68	1.22	0.77	1.38	1.32	1.25	0.94	6.51	4.92	PGSC0003DMG401001903	PGSC0003DMT400004790	PGSC0003DMP400003395	Cytochrome P450
CUST_21118_PI426222305	1.00	0.42	0.42	1.17	1.16	0.41	0.93	2.25	2.02	4.91	PGSC0003DMG400007883	PGSC0003DMT400020397	PGSC0003DMP400013891	Ring finger protein
CUST_44096_PI426222305	0.61	0.45	0.74	0.39	0.63	1.42	1.99	1.41	6.96	4.91	PGSC0003DMG400021431	PGSC0003DMT400055214	PGSC0003DMP400037144	Ocs element-binding factor	MICRO.14789.C1_920
CUST_39016_PI426222305	0.61	1.03	1.69	0.54	0.89	0.66	1.60	2.42	3.23	4.88	PGSC0003DMG400042343	PGSC0003DMT400092772	PGSC0003DMP400064447	UDP-glucose:glucosyltransferase
CUST_11323_PI426222305	1.55	0.41	0.26	0.48	0.31	0.58	1.97	3.41	2.82	4.87	PGSC0003DMG400014555	PGSC0003DMT400037734	PGSC0003DMP400025644	Conserved gene of unknown function	MICRO.14105.C1_1137
CUST_21275_PI426222305	0.74	0.60	0.81	0.54	0.73	1.13	3.13	2.78	5.47	4.86	PGSC0003DMG400007887	PGSC0003DMT400020406	PGSC0003DMP400013896	Homeobox protein knotted-1-like LET12	MICRO.8875.C1_723
CUST_7662_PI426222305	0.87	0.99	1.14	1.12	1.28	0.39	1.50	3.84	1.89	4.85	PGSC0003DMG400003753	PGSC0003DMT400009620	PGSC0003DMP400006705	Ubiquitin carrier protein	BF_TUBSXXXX_0016H02_T3M.SCF_232
CUST_26739_PI426222305	0.76	0.83	1.09	0.31	0.41	0.72	3.30	4.56	3.51	4.85	PGSC0003DMG400023949	PGSC0003DMT400061535	PGSC0003DMP400041401	Abscisic acid receptor PYL4	MICRO.13203.C1_930
CUST_33599_PI426222305	0.93	0.72	0.77	0.56	0.60	0.60	1.62	2.70	2.91	4.85	PGSC0003DMG401030595	PGSC0003DMT400078614	PGSC0003DMP400053278	Serine-threonine protein kinase	bf_lbchxxxx_0066b03.t3m.scf_408
CUST_10057_PI426222305	0.97	0.85	0.87	0.71	0.73	1.23	1.15	0.94	5.95	4.84	PGSC0003DMG400013763	PGSC0003DMT400035766	PGSC0003DMP400024321	Conserved gene of unknown function	cSTS25D12TH_607
CUST_47923_PI426222305	0.94	0.46	0.49	0.36	0.39	0.86	3.22	3.76	4.13	4.82	PGSC0003DMG400005582	PGSC0003DMT400014234	PGSC0003DMP400009835	Cytochrome P450 hydroxylase	MICRO.5144.C2_717
CUST_32953_PI426222305	0.77	0.40	0.52	0.83	1.08	0.42	1.30	3.10	2.02	4.82	PGSC0003DMG400022881	PGSC0003DMT400058885	PGSC0003DMP400039666	Conserved gene of unknown function
CUST_48814_PI426222305	0.25	0.70	2.83	0.20	0.82	1.12	2.61	2.34	5.35	4.79	PGSC0003DMG400021787	PGSC0003DMT400056084	PGSC0003DMP400037746	UDP-glucuronosyltransferase	MICRO.11609.C1_352
CUST_16509_PI426222305	0.99	0.65	0.65	0.90	0.91	0.54	1.67	3.10	2.58	4.79	PGSC0003DMG400027025	PGSC0003DMT400069515	PGSC0003DMP400046926	UP-9A
CUST_35063_PI426222305	0.47	0.61	1.31	0.34	0.73	1.18	5.08	4.32	5.62	4.78	PGSC0003DMG400019396	PGSC0003DMT400049910	PGSC0003DMP400033694	Conserved gene of unknown function
CUST_35278_PI426222305	0.47	1.16	2.46	0.23	0.49	0.96	1.32	1.38	4.58	4.77	PGSC0003DMG400043053	PGSC0003DMT400093482	PGSC0003DMP400065157	Gene of unknown function
CUST_31739_PI426222305	0.68	1.04	1.53	0.75	1.11	0.33	1.30	3.98	1.56	4.76	PGSC0003DMG400009453	PGSC0003DMT400024438	PGSC0003DMP400016711	Transcription factor	MICRO.10842.C1_357
CUST_21344_PI426222305	0.52	2.45	4.71	0.70	1.35	0.90	1.12	1.24	4.27	4.75	PGSC0003DMG400039209	PGSC0003DMT400089638	PGSC0003DMP400061313	Gene of unknown function
CUST_16387_PI426222305	0.78	0.69	0.88	1.73	2.21	1.02	9.24	9.07	4.83	4.74	PGSC0003DMG400006342	PGSC0003DMT400016230	PGSC0003DMP400011248	ER glycerol-phosphate acyltransferase	cPRO12G13TH_731
CUST_38042_PI426222305	0.83	0.84	1.02	0.86	1.04	1.13	1.89	1.68	5.33	4.73	PGSC0003DMG400031821	PGSC0003DMT400081406	PGSC0003DMP400055087	Heat shock protein binding protein	MICRO.16429.C1_320
CUST_29718_PI426222305	0.94	0.99	1.06	0.90	0.96	0.54	1.69	3.12	2.55	4.71	PGSC0003DMG400018433	PGSC0003DMT400047432	PGSC0003DMP400032113	Negatively light-regulated protein
CUST_26649_PI426222305	0.41	0.41	1.00	0.31	0.77	0.59	1.75	2.99	2.76	4.71	PGSC0003DMG400000339	PGSC0003DMT400000899	PGSC0003DMP400000661	Beta-galactosidase	MICRO.10930.C1_1292
CUST_25384_PI426222305	1.02	0.37	0.36	0.87	0.85	0.40	1.89	4.68	1.90	4.71	PGSC0003DMG400013298	PGSC0003DMT400034604	PGSC0003DMP400023522	Conserved gene of unknown function	MICRO.4366.C1_586
CUST_4394_PI426222305	0.29	1.32	4.60	0.71	2.47	0.38	1.33	3.53	1.77	4.70	PGSC0003DMG400040825	PGSC0003DMT400091254	PGSC0003DMP400062929	Whole genome shotgun sequence assembly, scaffold_17	cSTD1J17TH_600
CUST_43488_PI426222305	1.20	0.55	0.46	0.41	0.34	0.69	1.96	2.82	3.26	4.70	PGSC0003DMG401023061	PGSC0003DMT400059356	PGSC0003DMP400039958	Regulator of chromosome condensation RCC1	MICRO.11734.C1_719
CUST_14465_PI426222305	0.84	0.93	1.11	1.01	1.20	0.94	5.01	5.32	4.43	4.70	PGSC0003DMG400025843	PGSC0003DMT400066507	PGSC0003DMP400044835	Anthranilate N-benzoyltransferase protein	MICRO.10599.C2_473
CUST_39306_PI426222305	0.35	0.63	1.80	0.76	2.17	1.00	1.91	1.91	4.69	4.69	PGSC0003DMG400005009	PGSC0003DMT400012866	PGSC0003DMP400008934	Cation proton exchanger
CUST_26991_PI426222305	0.05	0.24	5.11	0.03	0.68	1.14	2.17	1.91	5.33	4.69	PGSC0003DMG400026141	PGSC0003DMT400067224	PGSC0003DMP400045353	Gene of unknown function	bf_lbchxxxx_0062f10.t3m.scf_750
CUST_30322_PI426222305	0.42	0.87	2.06	0.63	1.49	0.75	1.94	2.59	3.52	4.69	PGSC0003DMG400027159	PGSC0003DMT400069844	PGSC0003DMP400047196	ZIP transporter
CUST_46920_PI426222305	1.00	0.82	0.82	0.69	0.69	0.40	1.20	3.00	1.87	4.69	PGSC0003DMG400009830	PGSC0003DMT400025463	PGSC0003DMP400017346	Ureide permease
CUST_50386_PI426222305	0.37	1.10	2.98	0.89	2.42	0.74	1.84	2.49	3.46	4.68	PGSC0003DMG400028021	PGSC0003DMT400072021	PGSC0003DMP400048697	Short chain alcohol dehydrogenase
CUST_48188_PI426222305	0.78	0.68	0.87	1.04	1.34	1.00	1.17	1.17	4.68	4.66	PGSC0003DMG400027866	PGSC0003DMT400071634	PGSC0003DMP400048458	RNase H family protein
CUST_52695_PI426222305	0.64	0.80	1.25	0.91	1.42	0.70	1.95	2.81	3.24	4.66	PGSC0003DMG400036092	PGSC0003DMT400086521	PGSC0003DMP400058196	Gene of unknown function
CUST_33237_PI426222305	1.01	0.88	0.87	0.76	0.76	0.91	2.14	2.36	4.22	4.65	PGSC0003DMG400026280	PGSC0003DMT400067599	PGSC0003DMP400045623	Aromatic amino acid decarboxylase 2
CUST_29237_PI426222305	1.16	1.13	0.97	0.55	0.47	0.58	15.16	25.99	2.71	4.65	PGSC0003DMG400001890	PGSC0003DMT400004770	PGSC0003DMP400003377	Conserved gene of unknown function
CUST_18121_PI426222305	1.30	0.50	0.38	0.45	0.35	0.59	1.02	1.75	2.71	4.62	PGSC0003DMG401007052	PGSC0003DMT400018165	PGSC0003DMP400012501	Callose synthase 8
CUST_42364_PI426222305	0.45	0.69	1.54	1.61	3.57	0.58	2.72	4.67	2.68	4.62	PGSC0003DMG400004548	PGSC0003DMT400011564	PGSC0003DMP400008031	Proteinase inhibitor type-2	MICRO.6809.C6_335
CUST_10559_PI426222305	1.06	0.91	0.86	0.64	0.61	0.57	2.19	3.82	2.65	4.61	PGSC0003DMG400012248	PGSC0003DMT400031926	PGSC0003DMP400021673	Bhlh transcription factor	cSTE13M10TH_236
CUST_21731_PI426222305	0.12	0.09	0.73	0.03	0.25	0.84	2.32	2.78	3.85	4.60	PGSC0003DMG400019879	PGSC0003DMT400051180	PGSC0003DMP400034512	Conserved gene of unknown function
CUST_34421_PI426222305	0.68	1.25	1.84	0.63	0.93	0.41	1.20	2.95	1.86	4.59	PGSC0003DMG400044831	PGSC0003DMT400095260	PGSC0003DMP400066935	'chromo' domain containing protein	MICRO.14579.C1_1473
CUST_43794_PI426222305	0.77	0.78	1.01	0.92	1.19	0.90	2.56	2.86	4.10	4.58	PGSC0003DMG400015526	PGSC0003DMT400040123	PGSC0003DMP400027205	An Arabidopsis thialiana chromosome BAC genomic sequence	bf_ivrootxx_0045a03.t3m.scf_506
CUST_9107_PI426222305	1.23	0.56	0.45	0.87	0.71	0.54	1.36	2.54	2.45	4.57	PGSC0003DMG400024066	PGSC0003DMT400061853	PGSC0003DMP400041636	Conserved gene of unknown function
CUST_17160_PI426222305	1.03	1.05	1.03	0.51	0.50	0.45	1.03	2.32	2.03	4.55	PGSC0003DMG400022481	PGSC0003DMT400057893	PGSC0003DMP400038975	Heat shock protein DnaJ
CUST_14351_PI426222305	0.74	0.50	0.68	0.53	0.72	0.71	3.05	4.29	3.23	4.54	PGSC0003DMG400023547	PGSC0003DMT400060523	PGSC0003DMP400040762	ZPT2-14	MICRO.9803.C1_911
CUST_38502_PI426222305	0.63	0.38	0.60	0.35	0.55	0.77	2.50	3.26	3.47	4.53	PGSC0003DMG400000766	PGSC0003DMT400002019	PGSC0003DMP400001479	Patatin 3	cSTA44F3TH_293
CUST_2902_PI426222305	0.74	1.26	1.70	0.44	0.59	0.59	3.64	6.18	2.66	4.52	PGSC0003DMG400000170	PGSC0003DMT400000487	PGSC0003DMP400000369	Gibberellin 20-oxidase
CUST_52648_PI426222305	0.92	0.89	0.97	0.77	0.83	0.98	1.83	1.86	4.43	4.52	PGSC0003DMG400019093	PGSC0003DMT400049125	PGSC0003DMP400033188	UDP-glucose:glucosyltransferase
CUST_51203_PI426222305	0.83	0.72	0.87	0.79	0.95	1.03	8.20	7.95	4.65	4.51	PGSC0003DMG400023222	PGSC0003DMT400059727	PGSC0003DMP400040182	Conserved gene of unknown function	MICRO.8657.C1_448
CUST_47632_PI426222305	0.61	1.26	2.07	1.11	1.82	0.72	0.85	1.18	3.25	4.51	PGSC0003DMG400034718	PGSC0003DMT400085147	PGSC0003DMP400056822	Gene of unknown function
CUST_51599_PI426222305	0.41	0.60	1.44	0.17	0.42	1.31	1.71	1.30	5.91	4.51	PGSC0003DMG400002163	PGSC0003DMT400005532	PGSC0003DMP400003865	Glutathione S-transferase	bf_lbchxxxx_0062d10.t3m.scf_279
CUST_22903_PI426222305	0.53	0.64	1.22	0.28	0.53	0.77	3.06	3.97	3.48	4.51	PGSC0003DMG401023705	PGSC0003DMT400060947	PGSC0003DMP400041023	Gene of unknown function
CUST_49311_PI426222305	0.98	1.03	1.05	0.75	0.77	0.72	1.07	1.48	3.22	4.48	PGSC0003DMG400021949	PGSC0003DMT400056489	PGSC0003DMP400038007	Disease resistance response protein
CUST_31932_PI426222305	0.57	0.71	1.25	0.31	0.54	1.13	3.43	3.03	5.06	4.48	PGSC0003DMG400006222	PGSC0003DMT400015915	PGSC0003DMP400011033	Conserved gene of unknown function	MICRO.15027.C1_1189
CUST_19115_PI426222305	0.80	0.81	1.02	0.76	0.95	0.51	1.37	2.71	2.27	4.47	PGSC0003DMG400009396	PGSC0003DMT400024307	PGSC0003DMP400016609	Arabinogalactan-protein	MICRO.3972.C1_640
CUST_9722_PI426222305	0.34	1.43	4.16	0.40	1.17	0.73	3.27	4.48	3.26	4.47	PGSC0003DMG400003397	PGSC0003DMT400008750	PGSC0003DMP400006062	Amino acid transporter	bf_mxlfxxxx_0040f08.t3m.scf_647
CUST_46923_PI426222305	0.95	1.14	1.20	0.99	1.04	0.51	1.17	2.32	2.26	4.46	PGSC0003DMG400009830	PGSC0003DMT400025460	PGSC0003DMP400017344	Ureide permease 1	MICRO.14226.C1_1084
CUST_39999_PI426222305	0.77	1.01	1.31	0.79	1.03	1.94	3.81	1.96	8.65	4.46	PGSC0003DMG400041652	PGSC0003DMT400092081	PGSC0003DMP400063756	Microsomal oleic acid desaturase
CUST_33379_PI426222305	0.39	1.75	4.52	0.90	2.32	0.48	2.09	4.40	2.12	4.45	PGSC0003DMG400006898	PGSC0003DMT400017760	PGSC0003DMP400012208	Ulp1 protease family, C-terminal catalytic domain containing protein
CUST_37666_PI426222305	0.80	0.74	0.92	0.46	0.58	0.88	1.91	2.17	3.93	4.45	PGSC0003DMG400019278	PGSC0003DMT400049630	PGSC0003DMP400033499	S-locus-specific glycoprotein S6
CUST_26033_PI426222305	0.73	0.62	0.85	0.83	1.14	0.59	1.52	2.59	2.62	4.45	PGSC0003DMG400020387	PGSC0003DMT400052542	PGSC0003DMP400035419	Dopamine beta-monooxygenase
CUST_31722_PI426222305	0.38	1.04	2.74	0.71	1.85	0.50	4.08	8.19	2.21	4.44	PGSC0003DMG400009447	PGSC0003DMT400024422	PGSC0003DMP400016700	AR781
CUST_23845_PI426222305	0.78	0.63	0.81	0.49	0.62	0.92	2.85	3.12	4.06	4.43	PGSC0003DMG400029749	PGSC0003DMT400076509	PGSC0003DMP400051829	Conserved gene of unknown function
CUST_11955_PI426222305	0.97	1.36	1.40	0.34	0.35	0.68	2.12	3.13	2.99	4.43	PGSC0003DMG401012862	PGSC0003DMT400033480	PGSC0003DMP400022780	Elicitor inducible beta-1,3-glucanase NtEIG-E76	MICRO.1984.C1_1464
CUST_5909_PI426222305	0.45	0.75	1.64	0.55	1.20	0.82	1.74	2.12	3.63	4.43	PGSC0003DMG400034969	PGSC0003DMT400085398	PGSC0003DMP400057073	Gene of unknown function
CUST_46143_PI426222305	0.86	0.89	1.04	0.70	0.81	0.29	1.52	5.19	1.30	4.42	PGSC0003DMG400035998	PGSC0003DMT400086427	PGSC0003DMP400058102	Conserved gene of unknown function	MICRO.4233.C3_556
CUST_32654_PI426222305	0.81	0.71	0.88	0.81	1.00	1.03	2.37	2.30	4.55	4.42	PGSC0003DMG400018358	PGSC0003DMT400047278	PGSC0003DMP400031995	Tryptophan decarboxylase
CUST_23749_PI426222305	0.45	0.71	1.57	0.56	1.25	1.08	2.42	2.24	4.73	4.39	PGSC0003DMG400029028	PGSC0003DMT400074658	PGSC0003DMP400050566	2-oxoglutarate-dependent dioxygenase	bf_suspxxxx_0017B04.t3m.scf_582
CUST_10962_PI426222305	0.78	1.16	1.49	0.88	1.13	0.97	7.15	7.40	4.24	4.39	PGSC0003DMG400029676	PGSC0003DMT400076330	PGSC0003DMP400051697	Conserved gene of unknown function
CUST_44727_PI426222305	0.76	1.02	1.33	0.47	0.62	0.60	2.61	4.34	2.63	4.38	PGSC0003DMG400017564	PGSC0003DMT400045282	PGSC0003DMP400030680	Protein MKS1	BF_LBCHXXXX_0011G12_T3M.SCF_189
CUST_29084_PI426222305	0.79	1.23	1.56	1.05	1.33	0.57	0.90	1.57	2.50	4.37	PGSC0003DMG400007977	PGSC0003DMT400020597	PGSC0003DMP400014032	UDP-glucosyltransferase	MICRO.2039.C2_1508
CUST_37579_PI426222305	0.06	0.03	0.51	0.03	0.45	2.04	5.29	2.59	8.91	4.36	PGSC0003DMG400019293	PGSC0003DMT400049664	PGSC0003DMP400033522	NAC domain-containing protein	bf_mxflxxxx_0015f03.t3m.scf_267
CUST_14493_PI426222305	0.85	1.10	1.30	1.17	1.38	0.70	1.15	1.65	3.04	4.36	PGSC0003DMG400025896	PGSC0003DMT400066618	PGSC0003DMP400044923	Proteinase inhibitor 1
CUST_37568_PI426222305	0.06	0.04	0.61	0.03	0.45	2.06	4.92	2.38	8.97	4.35	PGSC0003DMG400019293	PGSC0003DMT400049663	PGSC0003DMP400033521	NAC domain class transcription factor
CUST_48019_PI426222305	0.75	1.45	1.93	0.56	0.75	0.50	1.37	2.75	2.16	4.33	PGSC0003DMG401019771	PGSC0003DMT400050897	PGSC0003DMP400034350	Cytochrome P450	bf_suspxxxx_0051e03.t3m.scf_446
CUST_44220_PI426222305	0.53	0.90	1.71	0.65	1.24	0.90	1.98	2.19	3.92	4.33	PGSC0003DMG400013628	PGSC0003DMT400035454	PGSC0003DMP400024106	Conserved gene of unknown function
CUST_29746_PI426222305	1.00	0.87	0.87	0.91	0.91	0.54	1.57	2.89	2.35	4.33	PGSC0003DMG400018433	PGSC0003DMT400047433	PGSC0003DMP400032114	Negatively light-regulated protein	MICRO.16319.C1_721
CUST_38185_PI426222305	0.78	1.10	1.42	1.10	1.41	0.47	1.58	3.37	2.02	4.32	PGSC0003DMG400021247	PGSC0003DMT400054729	PGSC0003DMP400036810	Glutathione S-transferase	cSTE22K19TH_23
CUST_42560_PI426222305	1.13	0.74	0.66	0.72	0.64	0.59	1.61	2.75	2.53	4.31	PGSC0003DMG400010342	PGSC0003DMT400026783	PGSC0003DMP400018276	Conserved gene of unknown function
CUST_44522_PI426222305	0.78	0.79	1.01	0.80	1.03	1.00	5.69	5.72	4.29	4.31	PGSC0003DMG400041974	PGSC0003DMT400092403	PGSC0003DMP400064078	Kinase	MICRO.9473.C1_1568
CUST_46908_PI426222305	0.81	0.47	0.59	0.93	1.15	0.92	1.72	1.88	3.96	4.31	PGSC0003DMG400009830	PGSC0003DMT400025459	PGSC0003DMP400017343	Ureide permease 1
CUST_19305_PI426222305	0.90	0.86	0.95	1.07	1.19	0.50	1.92	3.86	2.14	4.29	PGSC0003DMG400028359	PGSC0003DMT400072891	PGSC0003DMP400049313	MADS-box transcription factor
CUST_2185_PI426222305	1.02	0.79	0.77	0.66	0.65	0.52	1.19	2.32	2.21	4.28	PGSC0003DMG400011015	PGSC0003DMT400028622	PGSC0003DMP400019455	Receptor protein kinase	ACDA03597D09.T3m.scf_427
CUST_45911_PI426222305	0.99	1.29	1.31	0.91	0.93	0.64	1.10	1.72	2.73	4.28	PGSC0003DMG400044816	PGSC0003DMT400095245	PGSC0003DMP400066920	Gene of unknown function
CUST_19194_PI426222305	0.98	0.70	0.72	0.95	0.98	0.47	1.90	4.02	2.02	4.28	PGSC0003DMG400028359	PGSC0003DMT400072889	PGSC0003DMP400049311	MADS-box transcription factor
CUST_51320_PI426222305	0.58	0.92	1.59	1.06	1.83	0.71	3.25	4.57	3.04	4.27	PGSC0003DMG400046564	PGSC0003DMT400096993	PGSC0003DMP400068668	Gene of unknown function
CUST_8659_PI426222305	0.86	0.78	0.91	0.81	0.94	0.64	2.46	3.87	2.71	4.26	PGSC0003DMG400017857	PGSC0003DMT400046026	PGSC0003DMP400031183	Synaptotagmin
CUST_44378_PI426222305	0.60	0.86	1.43	0.67	1.13	0.98	1.96	2.01	4.16	4.26	PGSC0003DMG400015893	PGSC0003DMT400041071	PGSC0003DMP400027849	DNA binding protein	TBSK01395FE03.t3m.scf_201
CUST_10987_PI426222305	0.79	0.71	0.89	0.91	1.15	1.01	7.71	7.64	4.30	4.25	PGSC0003DMG400029676	PGSC0003DMT400076329	PGSC0003DMP400051696	Conserved gene of unknown function
CUST_1157_PI426222305	0.49	1.10	2.25	0.86	1.76	1.11	2.10	1.89	4.73	4.25	PGSC0003DMG400010112	PGSC0003DMT400026225	PGSC0003DMP400017910	Conserved gene of unknown function	MICRO.8776.C1_318
CUST_34894_PI426222305	0.89	0.55	0.61	0.29	0.32	0.73	2.64	3.63	3.09	4.25	PGSC0003DMG401028453	PGSC0003DMT400073228	PGSC0003DMP400049528	ATP binding protein
CUST_8307_PI426222305	0.65	2.56	3.92	0.79	1.21	0.79	3.90	4.95	3.35	4.25	PGSC0003DMG400029356	PGSC0003DMT400075491	PGSC0003DMP400051122	Polygalacturonase 4
CUST_10583_PI426222305	0.78	0.96	1.24	1.02	1.32	0.43	1.39	3.23	1.82	4.24	PGSC0003DMG400012316	PGSC0003DMT400032088	PGSC0003DMP400021795	Respiratory burst oxidase homolog protein A
CUST_4334_PI426222305	0.78	0.99	1.27	0.80	1.03	1.01	11.38	11.22	4.29	4.23	PGSC0003DMG400019661	PGSC0003DMT400050588	PGSC0003DMP400034161	Conserved gene of unknown function
CUST_13999_PI426222305	0.79	0.79	1.01	0.85	1.07	0.49	1.13	2.32	2.05	4.22	PGSC0003DMG400002026	PGSC0003DMT400005131	PGSC0003DMP400003631	Bipolar kinesin KRP-130	MICRO.10470.C1_683
CUST_10311_PI426222305	0.26	1.09	4.19	0.72	2.76	0.64	2.32	3.62	2.71	4.22	PGSC0003DMG400011232	PGSC0003DMT400029200	PGSC0003DMP400019872	Gene of unknown function
CUST_9855_PI426222305	0.47	0.66	1.41	0.42	0.89	1.06	2.63	2.47	4.49	4.21	PGSC0003DMG400004460	PGSC0003DMT400011387	PGSC0003DMP400007922	Conserved gene of unknown function	MICRO.11087.C1_892
CUST_13947_PI426222305	1.04	0.87	0.83	0.69	0.66	0.47	1.41	2.99	1.98	4.21	PGSC0003DMG400002026	PGSC0003DMT400005132	PGSC0003DMP400003632	Bipolar kinesin KRP-130
CUST_44761_PI426222305	0.81	1.25	1.53	0.97	1.20	0.51	1.02	2.00	2.15	4.21	PGSC0003DMG400036715	PGSC0003DMT400087144	PGSC0003DMP400058819	Gene of unknown function
CUST_45993_PI426222305	0.93	0.73	0.79	0.71	0.77	0.98	1.35	1.38	4.11	4.20	PGSC0003DMG400014717	PGSC0003DMT400038163	PGSC0003DMP400025936	Hcr2-0A	MICRO.15034.C1_1141
CUST_46618_PI426222305	1.11	0.65	0.59	1.06	0.96	0.45	1.26	2.80	1.90	4.20	PGSC0003DMG400010444	PGSC0003DMT400027077	PGSC0003DMP400018468	Conserved gene of unknown function
CUST_1469_PI426222305	0.42	1.69	4.06	0.40	0.97	0.53	1.70	3.21	2.22	4.20	PGSC0003DMG400020242	PGSC0003DMT400052188	PGSC0003DMP400035177	Receptor serine-threonine protein kinase
CUST_41676_PI426222305	0.49	0.70	1.42	0.72	1.46	1.28	1.44	1.12	5.39	4.20	PGSC0003DMG400005476	PGSC0003DMT400013972	PGSC0003DMP400009657	Ocs element-binding factor
CUST_38097_PI426222305	0.57	0.86	1.50	0.53	0.92	0.92	2.49	2.69	3.87	4.19	PGSC0003DMG400021301	PGSC0003DMT400054899	PGSC0003DMP400036924	Conserved gene of unknown function	MICRO.7280.C2_666
CUST_17495_PI426222305	0.63	0.83	1.31	0.56	0.88	1.49	3.90	2.62	6.20	4.17	PGSC0003DMG400003225	PGSC0003DMT400008363	PGSC0003DMP400005817	SAUR family protein
CUST_50383_PI426222305	0.35	0.99	2.85	0.88	2.54	0.73	1.75	2.41	3.01	4.15	PGSC0003DMG400028021	PGSC0003DMT400072022	PGSC0003DMP400048698	Short chain alcohol dehydrogenase
CUST_42494_PI426222305	1.28	0.85	0.66	0.59	0.46	0.80	4.15	5.19	3.31	4.14	PGSC0003DMG400030843	PGSC0003DMT400079244	PGSC0003DMP400053731	Plastid-targeted protein 2	MICRO.11039.C1_890
CUST_14580_PI426222305	0.87	1.08	1.24	1.38	1.58	0.67	1.20	1.80	2.77	4.14	PGSC0003DMG400025896	PGSC0003DMT400066619	PGSC0003DMP400044924	Proteinase inhibitor 1	BF_TUBSXXXX_0050A11_T3M.SCF_259
CUST_37866_PI426222305	0.99	0.76	0.77	0.42	0.42	0.85	3.40	3.99	3.51	4.12	PGSC0003DMG402029143	PGSC0003DMT400074934	PGSC0003DMP400050746	Class III HD-Zip protein 8	cSTD6F3TH_131
CUST_41777_PI426222305	0.77	0.92	1.19	1.02	1.32	0.56	1.16	2.06	2.33	4.12	PGSC0003DMG400006081	PGSC0003DMT400015576	PGSC0003DMP400010787	Conserved gene of unknown function	bf_mxlfxxxx_0012b12.t3m.scf_403
CUST_34057_PI426222305	0.67	0.72	1.08	0.92	1.37	1.05	2.20	2.09	4.34	4.12	PGSC0003DMG400011729	PGSC0003DMT400030623	PGSC0003DMP400020792	Fe-S metabolism associated domain-containing protein
CUST_36312_PI426222305	0.76	0.91	1.20	0.75	0.99	0.67	1.49	2.23	2.75	4.12	PGSC0003DMG400015308	PGSC0003DMT400039562	PGSC0003DMP400026825	Conserved gene of unknown function	bf_arrayxxx_0054c01.t7m.scf_52
CUST_42749_PI426222305	0.73	0.94	1.29	0.82	1.13	0.87	1.37	1.58	3.52	4.06	PGSC0003DMG400020360	PGSC0003DMT400052458	PGSC0003DMP400035364	Conserved gene of unknown function	bf_arrayxxx_0003b05.t7m.scf_759
CUST_12518_PI426222305	0.82	0.73	0.88	0.80	0.97	1.15	11.08	9.63	4.67	4.05	PGSC0003DMG400024774	PGSC0003DMT400063750	PGSC0003DMP400042938	Conserved gene of unknown function	bf_acdaxxxx_0061c09.t3m.scf_630
CUST_41863_PI426222305	0.96	0.79	0.82	0.80	0.83	0.63	1.27	2.02	2.54	4.05	PGSC0003DMG400031231	PGSC0003DMT400080235	PGSC0003DMP400054426	Conserved gene of unknown function	MICRO.3628.C1_1365
CUST_41519_PI426222305	0.51	0.70	1.36	3.25	6.31	0.92	1.87	2.04	3.71	4.04	PGSC0003DMG400011425	PGSC0003DMT400029708	PGSC0003DMP400020238	Cc-nbs-lrr resistance protein
[truncated: 2,651 more rows]
